# Supplementary material for: Engineering Pseudomonas protegens Pf-5 for Nitrogen Fixation and its Application to Improve Plant Growth under Nitrogen-Deficient Conditions
Source: PLoS One. 2013 May 13;8(5):e63666. doi: 10.1371/journal.pone.0063666 (PMC3652814; doi:10.1371/journal.pone.0063666)
Supplement: Table S2 — The statistical analysis of bacterial growth. (XLSX) [file pone.0063666.s007.xlsx]

## Sheet: Hoja1
Tukey's Multiple Comparison Test	Significant? P < 0,05?	Summary
A vs B	No	ns
A vs C	Yes	***
A vs D	Yes	***
A vs E	Yes	***
A vs F	Yes	***
A vs G	No	ns
A vs H	Yes	***
B vs C	Yes	***
B vs D	Yes	***
B vs E	Yes	***
B vs F	Yes	***
B vs G	No	ns
B vs H	Yes	***
C vs D	No	ns
C vs E	Yes	***
C vs F	Yes	***
C vs G	Yes	***
C vs H	No	ns
D vs E	Yes	***
D vs F	Yes	***
D vs G	Yes	***
D vs H	No	ns
E vs F	Yes	***
E vs G	Yes	***
E vs H	Yes	***
F vs G	Yes	***
F vs H	Yes	***
G vs H	Yes	***
*** p<0,001
A: Pf-5, +(NH4)2SO4, microaerobiosis
B: Pf-5, +(NH4)2SO4, aerobiosis
C: Pf-5, (NH4)2SO4, microaerobiosis
D: Pf-5, +(NH4)2SO4, aerobiosis
E: Pf-5 X940, +(NH4)2SO4, microaerobiosis
F: Pf-5 X940, +(NH4)2SO4, aerobiosis
G: Pf-5 X940, (NH4)2SO4, microaerobiosis
H: Pf-5 X940, +(NH4)2SO4, aerobiosis
