# Supplementary material for: Engineering Pseudomonas protegens Pf-5 for Nitrogen Fixation and its Application to Improve Plant Growth under Nitrogen-Deficient Conditions
Source: PLoS One. 2013 May 13;8(5):e63666. doi: 10.1371/journal.pone.0063666 (PMC3652814; doi:10.1371/journal.pone.0063666)
Supplement: Dataset S1 — Nucleotide sequence of cosmid X940. (TXT) [file pone.0063666.s008.txt]

>X940
GAGGTCGCCGCCCCGTAACAAGGCGGATCGCCGGAAAGGACCCGCAAATGATAATAATTATCAATTGCATACTATCGACGGCACTGCTGCCAGATAACACCACCGGGGAAACATTCCATCATGATGGCCGTGCGGACATAGGAAGCCAGTTCATCCATCGCTTTCTTGTCTGCTGCCATTTGCTTTGTGACATCCAGCGCCGCACATTCAGCAGCGTTTTTCAGCGCGTTTTCGATCAACGTTTCAATGTTGGTATCAACACCAGGTTTAACTTTGAACTTATCGGCACTGACGGTTACCTTGTTCTGCGCTGGCTCATCACGCAGGATACCAAGGCTGATGTTGTAGATATTGGTCACCGGCTGAGGGTTTTCGATTGCCGCTGCGTGGATAGCACCATTTGCGATCAGGCGTCCTTGATGAATGACACTCCATTGCGAATAAGTTCGAAGGAGACGGTGTCACGAATGCGCTGGTCCAGCTCGGTCGATTGCCTTTTGTGCAGCAGAGGTATCAATCTCAACGCCAAGGCTCATCGAAGCGCAATATTGCTGCTCACCAAAACGCGTATTGACCAGGTGTTCAACGGCAAATTTCTGCCCTTCTGATGTCAGAAAGGCAAAGTGATTTTCTTTCTGGTATTCAGTTGCTGTGTGTCGGTTTCAGCAAAACCAAGCTCGCGCAATTCGGCTGTGCAGATTTAGAAGGCAGATCACCAGACAGCAACGGCCAACGGAAAACAGCGCATACAGAACATCCGTCGCCGCGCCGACAACGTGATAATTTTTATGACCCATGATTTATTTCCTTTTAGACGTGAGCCTGTCGCACAGCAAAGCCGCCGAAAGTTCCTCGACCGATGCCCTTGAGAGCCTTCAACCCAGTCAGCTCCTTCCGGTGGGCGCGGGGCATGACTATCGTCGCCGCACTTATGACTGTCTTCTTTATCATGCAACTCGTAGGACAGGTGCCGGCAGCGCTCTGGGTCATTTTCGGCGAGGACCGCTTTCGCTGGAGCGCGACGATGATCGGCCTGTCGCTTGCGGTATTCGGAATCTTGCACGCCCTCGCTCAAGCCTTCGTCACTGGTCCCGCCACCAAACGTTTCGGCGAGAAGCAGGCCATTATCGCCGGCATGGCGGCCGACGCGCTGGGCTACGTCTTGCTGGCGTTCGCGACGCGAGGCTGGATGGCCTTCCCCATTATGATTCTTCTCGCTTCCGGCGGCATCGGGATGCCCGCGTTGCAGGCCATGCTGTCCAGGCAGGTAGATGACGACCATCAGGGACAGCTTCAAGGATCGCTCGCGGCTCTTACCAGCCTAACTTCGATCATTGGACCGCTGATCGTCACGGCGATTTATGCCGCCTCGGCGAGCACATGGAACGGGTTGGCATGGATTGTAGGCGCCGCCCTATACCTTGTCTGCCTCCCCGCGTTGCGTCGCGGTGCATGGAGCCGGGCCACCTCGACCTGAATGGAAGCCGGCGGCACCTCGCTAACGGATTCACCACTCCAAGAATTGGAGCCAATCAATTCTTGCGGAGAACTGTGAATGCGCAAACCAACCCTTGGCAGAACATATCCATCGCGTCCGCCATCTCCAGCAGCCGCACGCGGCGCATCCCGGGCTCGATCCCCTCGCGAGTTGGTTCAGCTGCTGCCTGAGGCTGGACGACCTCGCGGAGTTCTACCGGCAGTGCAAATCCGTCGGCATCCAGGAAACCAGCAGCGGCTATCCGCGCATCCATGCCCCCGAACTGCAGGAGTGGGGAGGCACGATGGCCGCTTTGGTCCGGATCTTTGTGAAGGAACCTTACTTCTGTGGTGTGACATAATTGGACAAACTACCTACAGAGATTTAAAGCTCTAAGGTAAATATAAAATTTTTAAGTGTATAATGTGTTAAACTACTGATTCTAATTGTTTGTGTATTTTAGATTCCAACCTATGGAACTGATGAATGGGAGCAGTGGTGGAATGCCTTTAATGAGGAAAACCTGTTTTGCTCAGAAGAAATGCCATCTAGTGATGATGAGGCTACTGCTGACTCTCAACATTCTACTCCTCCAAAAAAGAAGAGAAAGGTAGAAGACCCCAAGGACTTTCCTTCAGAATTGCTAAGTTTTTTGAGTCATGCTGTGTTTAGTAATAGAACTCTTGCTTGCTTTGCTATTTACACCACAAAGGAAAAAGCTGCACTGCTATACAAGAAAATTATGGAAAAATATTCTGTAACCTTTATAAGTAGGCATAACAGTTATAATCATAACATACTGTTTTTTCTTACTCCACACAGGCATAGAGTGTCTGCTATTAATAACTATGCTCAAAAATTGTGTACCTTTAGCTTTTTAATTTGTAAAGGGGTTAATAAGGAATATTTGATGTATAGTGCCTTGACTAGAGATCATAATCAGCCATACCACATTTGTAGAGGTTTTACTTGCTTTAAAAAACCTCCCACACCTCCCCCTGAACCTGAAACATAAAATGAATGCAATTGTTGTTGTTAACTTGTTTATTGCAGCTTATAATGGTTACAAATAAAGCAATAGCATCACAAATTTCACAAATAAAGCATTTTTTTCACTGCATTCTAGTTGTGGTTTGTCCAAACTCATCAATGTATCTTATCATGTCTGGATCTGACGGGTGCGCATGATCGTGCTCCTGTCGTTGAGGACCCGGCTAGGCTGGCGGGGTTGCCTTACTGGTTAGCAGAATGAATCACCGATACGCGAGCGAACGTGAAGCGACTGCTGCTGCAAAACGTCTGCGACCTGAGCAACAACATGAATGGTCTTCGGTTTCCGTGTTTCGTAAAGTCTGGAAACGCGGAAGTCAGCGCTCTTCCGCTTCCTCGCTCACTGACTCGCTGCGCTCGGTCGTTCGGCTGCGGCGAGCGGTATCAGCTCACTCAAAGGCGGTAATACGGTTATCCACAGAATCAGGGGATAACGCAGGAAAGAACATGTGAGCAAAAGGCCAGCAAAAGGCCAGCAAAAGGCCAGGAACCGTAAAAAGGCCGCGTTGCTGGCGTTTTTCCATAGGCTCCGCCCCCCTGACGAGCATCACAAAAATCGACGCTCAAGTCAGAGGTGGCGAAACCCGACAGGACTATAAAGATACCAGGCGTTTCCCCCTGGAAGCTCCCTCGTGCGCTCTCCTGTTCCGACCCTGCCGCTTACCGGATACCTGTCCGCCTTTCTCCCTTCGGGAAGCGTGGCGCTTTCTCATAGCTCACGCTGTAGGTATCTCAGTTCGGTGTAGGTCGTTCGCTCCAAGCTGGGCTGTGTGCACGAACCCCCCGTTCAGCCCGACCGCTGCGCCTTATCCGGTAACTATCGTCTTGAGTCCAACCCGGTAAGACACGACTTATCGCCACTGGCAGCAGCCACTGGTAACAGGATTAGCAGAGCGAGGTATGTAGGCGGTGCTACAGAGTTCTTGAAGTGGTGGCCTAACTACGGCTACACTAGAAGGACAGTATTTGGTATCTGCGCTCTGCTGAAGCCAGTTACCTTCGGAAAAAGAGTTGGTAGCTCTTGATCCGGCAAACAAACCACCGCTGGTAGCGGTGGTTTTTTTGTTTGCAAGCAGCAGATTACGCGCAGAAAAAAAGGATCTCAAGAAGATCCTTTGATCTTTTCTACGGGGTCTGACGCTCAGTGGAACGAAAACTCACGTTAAGGGATTTTGGTCATGAGATTATCAAAAAGGATCTTCACCTAGATCCTTTTAAATTAAAAATGAAGTTTTAAATCAATCTAAAGTATATATGAGTAAACTTGGTCTGACAGTTACCAATGCTTAATCAGTGAGGCACCTATCTCAGCGATCTGTCTATTTCGTTCATCCATAGTTGCCTGACTCCCCGTCGTGTAGATAACTACGATACGGGAGGGCTTACCATCTGGCCCCAGTGCTGCAATGATACCGCGAGACCCACGCTCACCGGCTCCAGATTTATCAGCAATAAACCAGCCAGCCGGAAGGGCCGAGCGCAGAAGTGGTCCTGCAACTTTATCCGCCTCCATCCAGTCTATTAATTGTTGCCGGGAAGCTAGAGTAAGTAGTTCGCCAGTTAATAGTTTGCGCAACGTTGTTGCCATTGCTGCAGGCATCGTGGTGTCACGCTCGTCGTTTGGTATGGCTTCATTCAGCTCCGGTTCCCAACGATCAAGGCGAGTTACATGATCCCCCATGTTGTGCAAAAAAGCGGTTAGCTCCTTCGGTCCTCCGATCGTTGTCAGAAGTAAGTTGGCCGCAGTGTTATCACTCATGGTTATGGCAGCACTGCATAATTCTCTTACTGTCATGCCATCCGTAAGATGCTTTTCTGTGACTGGTGAGTACTCAACCAAGTCATTCTGAGAATAGTGTATGCGGCGACCGAGTTGCTCTTGCCCGGCGTCAACACGGGATAATACCGCGCCACATAGCAGAACTTTAAAAGTGCTCATCATTGGAAAACGTTCTTCGGGGCGAAAACTCTCAAGGATCTTACCGCTGTTGAGATCCAGTTCGATGTAACCCACTCGTGCACCCAACTGATCTTCAGCATCTTTTACTTTCACCAGCGTTTCTGGGTGAGCAAAAACAGGAAGGCAAAATGCCGCAAAAAAGGGAATAAGGGCGACACGGAAATGTTGAATACTCATACTCTTCCTTTTTCAATATTATTGAAGCATTTATCAGGGTTATTGTCTCATGAGCGGATACATATTTGAATGTATTTAGAAAAATAAACAAATAGGGGTTCCGCGCACATTTCCCCGAAAAGTGCCACCTGACGTCTAAGAAACCATTATTATCATGACATTAACCTATAAAAATAGGCGTATCACGAGGCCCTTTCGTCTTCAAGAATTCGCGGCCGCAATTAACCCTCACTAAAGGATCCAGCTTCGCCTCGGCACGCTCAGCCTGCACTCGCCCCAGCCTAGCTTTCCGCCGCAAGTGCGGCATCGAGTCGCGCCACCAGGCTGCCGTCGGCTTCCAGGCCGAGGATGATGTCGCAACCGCCGACCAGCTCGCCACGCAGGAACAGCTGCGGGTAGGTCGGCCACTGCGAGATCTTCGGCAGCTTCTCGCGGATATGCGGTGCCAGTAGCACGTTGACCGTGGCGAACGGCCGGCCGCTGTTCTTCAATGCCTCCACCGCGGCGCGGGAGAAACCGCACTCCGGCACGCCCGGCGTGCCCTTCATGTACAGCAGCACCGGATGCTCGGCGAGTTGCTGGCGTATGCGTGCTTCGGTATCGAGAACTTGCATGCGTTCACTCCATTGCCAGGGTGCAGGGGGAGTTGTAGGCGCAGGGGCTGGCATGGGCCCGCTGTGGGCGATCCTTCCAGGCCTCGTAGCCGCCGTCCAGGCTGTAGCAATTGATGAAGCCGAAATCGCTGAACAGCTGTGCCATGTCACGGCTGGCATGACCGTGCTCGCAACAGATGATCAGATGGACGTGATTTGGCGTGCTCTTGAGCAGCGTGCGCAAGTTCAGCTCGCTGAGGCGGGTGGCGCGCGGGTCATGGCCCTGGCAGTAGGCGCGGGCATCGCGCATGTCCAGCAGCATGGTGTTTTCGGTCGCCAACAGCCGCTGGGCCTGCTCGACGCTGATGCGTTGGTAGTCGCTCATTGCTCTTCTCCAAAACAATCGTGATAGGTCGGGCAGGCTTCACAAGAGGGGGAGCGGCATACGTAGCCGCCGTCCTGTTCGCATAGTTGTTTGTAGAGGAACTTCTTCCAGCGCATGTCCTGGGTATTGCGCCGGGCCAGCTGCGGGAAGTTGTGCATCAGCAGCGCGTACAGCTGCGCCCGCGAGGCCAGGCCGAGGTCGCGCCACAGGTGTTCGCCACCGAGGCAGGCGGCAGCGACGATGGCTGCCATCGCCGGTTCGCCGTGGTCGTCCTGGCCGCCCAGCAGCAGGTCGTGCAGCGCCTGCCATTCTTCCCGGCGCAGCGCCAGCAACTCTTCGCGCAAGGCGTCGCGCTCGCCGAGCAAGGCCTCGTCGGCGCTACGGGATGGTGGTCGCAGCCCATGGCGCGTCAGGAGCTCGGCGTACTGCGCCGCGTCGAGCCCGAGGTGCTGCGGCAGGCAACTACGGCCTTCGCGCTGGGCGCGGATGATCTGCGCTAGCCAGGCCGGGTTGTCGTTGACTGCGACCTCCAGGCACAACGCGGCCCGGCTCATTGCGGCGTGCTCGCGGCGGGGCTGCAACCGAGCACCGAGCTGGTGCCCAGCGAACAGCCGCTGATGCTCGGTGCCAGCGCTGGCAGCCGGCCTTTGCACGGCAGCCAGGCATTGATGCCGACCAGGTCGAAGTCGACCATGTAGTGCATGCCGCAGCGGATCAGCGGGCGGCGGATCAACAGCGGCTGGGCCACCATCAGCTCCAGTGCCTGTTCGGCGCTCAGTTCGCTGACATCCAGCTCGCCGTACTTGATCGCCGGGGCCGACGGGTTGAACCACTCGGCCACCGGCAGCCGGCCGAAGAACGGCCGCAGGCGTTCCGGCGTCCAGGCCTCGCGCAGCAGGTCGCGCACTTCCAGCTCGATGCCCGCTGAACGCAGCAGCTCCTTCTGCAGGCGGTTGGTGGCGCAACCGGGCTTCTCGTAGAAGATGATGCAGGACATGGCAACCTCCTCAACGGGCCTGGATGGCGCGCATGGCCTCGGCCAACCGCTCCGGCGGAATGCCCGTCAGCGAGCCGGCTGGGTTGGCCGGGCTGCCGTCGGCGAGCAGGATCGCGCCTTCGATGGGGCAGATGCTCGCGCACTGTTGCTCGGCGTAGTCGCCATCGCATTCGGTGCACTTGTGCGCGCTGATGCGGAAGTACGCAGTGCCGGGGCTGATCGCCTCGCTCGGGCAGACGTCCACGCAGGCCCAGCAGTTGACGCAGGATTCGACGATTTGCAGTGCCATACTCCACCTCCTCATGCCATCAGGCATTGCTCCGCTGCGCCCACCGACGCATCGAGACGGCCATTGGCGATCATTTCCTGGTACACCTCCAGCACGGCTTCCTCGATGGGCTCCATGGCGTGCTCGCCATTGGGCTGGATGCCGGCGGCTTCCAGCTCGCCCCAGGGTTCGAAGCCGATCTTCGAGCAGAGCACCGCCTCGCAGCCCTTGAGCGCGCGGATGCTGCCCGACAGCGCACTGTCCTTGTCGCCGCAGCTGTCGTTGCCGACGCAGTACTGCTCGACCTTGCGGTGGCCGATGAAGCGCACCCCGGCCGGCGAGGCCTCGTAGACGAGGAATTCGCGGGCATGGCCGAAGTGCTGGTTGACCAGGCCGCCGCCGCTGGTGGCCACGGCCATCAGTACCGGGCGATGGCCCTTGTCCACTGTGCCGGTGAGCTGCGCAGCGCTGGGGGTGGCCAGGCGCGCCTTCTTCGCCGCGCGTTCGTCCAGCTCCTCCTTGATCGCCGCGTGGATGGCGGCGCGCTTGACCATCGCCGCCTCGTAGTCGACGTCCATGCTCTCGATCTTGTCGAGGGTGAACTCGTCGCCGCGGTCCTCGCCGAGCAGGCCCACCGCGTCGGCGCGGCACTGGCGGCAGTGGCGCATCATGTTCATGTCGCCGGCACAGGCGTCCTGCAGGTCCTGCAGTTCCTCCGGCTCCGGGCTGCGCTGGCCCATCACGCCATAGAAGGTGCCGTGCTCGGCCTCGGCGATCAGCGGCATGACGTTGTGCAGGAAGGCGCCCTTGGCCTTGACGATGCGGCTGACCTCTTTCAGGTGCTCATCGTTGACGCCGGGGATCAGCACCGAGTTGACCTTCACCAGGATGCCACGCTCGACCAGCATCTCCAGGCCCTTCTGCTGCCGTTCGATGAGGATCTTGGCCGCCTTGCGCCCACGGATGCGCTTGTTGTTCCAGTAGATCCAGGGGTAGATCTCGGCGCCGATGTCCGGGTCCACGCAGTTGATGGTGATGGTCACGTGGTCGATGTTGTGCTTGGCCAGCTCGTCGACGCAGTCGGGCAGGGCCAGGCCGTTGGTGGAGACGCACAGCTTGATGTCCGGCGCCTGCTCGGACAGCATGCGAAAGGTCTCGAAGGTGCGCTGCGGGTTGGCCAGCGGGTCGCCCGGGCCGGCGATGCCGAGCACGGTCATCTGCGGGATGGTCGCCGCCACCGCCTTGACCTTCTTCACCGCTTGCACCGGCTCCAGCAGCTCGGACACCACGCCCGGGCGCGATTCGTTGGCGCAGTCGTACTTGCGGTTGCAGTAGTGGCACTGGATGTTGCAGGCCGGCGCCACCGCCACATGCATGCGCGCGAAGTAGTGGTGCGCCTCCTCGGAGTAGCAGGGGTGGTTGTGCACTTTCTCGCGGATGTGCTCGGGCAGGTGCGCGAGCTGGTCATCCGAGCTGCCACAGGAACCCGCTGAACAACCGCCCCCGGCGGTTGGCCCGGCCTCGCTCTGGCCCAGTACGTTCAGTTCCATGTTCGGTCTCCGAATAGAGGTCTGTCCCCGGTACCTGCAGCAAGGCTTGTGCCTGTTTTCAAATCATTGTTTCAGAACGAATTTTTCTGCGAGCTGCGGGCGGAATTCGTTGTTTCGCAACGAACAAAGTGGCGGGGCCGGGCGGGGCGGCTGTCGCAAAGGCGACAAGCTGCGCACGCCCGGTTCCCGGGCTGTCGCGACCCGGTGCTCCAGACGATTGCGCATGGCGGGCCGCGATCCGCACCAGCGCCCCGGGGATCCGTCGACCTGCAGGGGGGGGGGGGCGCTGAGGTCTGCCTCGTGAAGAAGGTGTTGCTGACTCATACCAGGCCTGAATCGCCCCATCATCCAGCCAGAAAGTGAGGGAGCCACGGTTGATGAGAGCTTTGTTGTAGGTGGACCAGTTGGTGATTTTGAACTTTTGCTTTGCCACGGAACGGTCTGCGTTGTCGGGAAGATGCGTGATCTGATCCTTCAACTCAGCAAAAGTTCGATTTATTCAACAAAGCCGCCGTCCCGTCAAGTCAGCGTAATGCTCTGCCAGTGTTACAACCAATTAACCAATTCTGATTAGAAAAACTCATCGAGCATCAAATGAAACTGCAATTTATTCATATCAGGATTATCAATACCATATTTTTGAAAAAGCCGTTTCTGTAATGAAGGAGAAAACTCACCGAGGCAGTTCCATAGGATGGCAAGATCCTGGTATCGGTCTGCGATTCCGACTCGTCCAACATCAATACAACCTATTAATTTCCCCTCGTCAAAAATAAGGTTATCAAGTGAGAAATCACCATGAGTGACGACTGAATCCGGTGAGAATGGCAAAAGCTTATGCATTTCTTTCCAGACTTGTTCAACAGGCCAGCCATTACGCTCGTCATCAAAATCACTCGCATCAACCAAACCGTTATTCATTCGTGATTGCGCCTGAGCGAGACGAAATACGCGATCGCTGTTAAAAGGACAATTACAAACAGGAATCGAATGCAACCGGCGCAGGAACACTGCCAGCGCATCAACAATATTTTCACCTGAATCAGGATATTCTTCTAATACCTGGAATGCTGTTTTCCCGGGGATCGCAGTGGTGAGTAACCATGCATCATCAGGAGTACGGATAAAATGCTTGATGGTCGGAAGAGGCATAAATTCCGTCAGCCAGTTTAGTCTGACCATCTCATCTGTAACATCATTGGCAACGCTACCTTTGCCATGTTTCAGAAACAACTCTGGCGCATCGGGCTTCCCATACAATCGATAGATTGTCGCACCTGATTGCCCGACATTATCGCGAGCCCATTTATACCCATATAAATCAGCATCCATGTTGGAATTTAATCGCGGCCTCGAGCAAGACGTTTCCCGTTGAATATGGCTCATAACACCCCTTGTATTACTGTTTATGTAAGCAGACAGTTTTATTGTTCATGATGATATATTTTTATCTTGTGCAATGTAACATCAGAGATTTTGAGACACAACGTGGCTTTCCCCCCCCCCCCTGCAGGTCGACTCGGTGCGGCGCTCGCGCCAGAGTTGCAGCCAGCGCTGGTTGTCGTGGTCGGTCATGGCGTGCCCTGCTAGTGATGCGTAGTGGGCACAAGGCTTCGCGGGAAGCGCCATGCATGGGGAACGCTCCGACCCGGGAGTCGGGCGGGTCGTTCAGATCTTGCGCATATGAATGTTCAGCGTCTGCACTCGGTAGGCGATCTGCCGGGGCGTCATGCCGAGCAGGCGGGCGGCCTTGGCCTGGACCCAGCCGGCCTGTTCCAGCGCGGCGATGACGCGCTCGCGGTCGTCGAGGCTGTCGTCGGCGAGGTCGACTTCGGGGACCGGCGCCAGCGGCGTGGCGTCGTGGTCGAGGCCGGTGAGGGAGACCACGTCGCGGCTGATGGTGCCATCCTCGCTCATGATGGCCGAGCGTTCCAGGCAGTTTTCCAGTTCGCGCACGTTGCCCGGCCAGCGGTGGCTCATCAGCAGACGCAGGGCGCTGTCGGTCAGCTTGAGTTTGCGACCCTGCTGGCGGGCGATCTTGTCGAGGAGGAATTCGGCCAGTTCCGGGATGTCGGCGCTGCGCTCGCGCAGCGGCGGGACGCGGATGGCCATGACGTTGAGGCGGTAGTAGAGGTCTTCGCGGAACTTGCCTTGCTCCACCTCGTGCTCCAGGTCGCGGTTGGTGGCGGCGACGATGCGCACGTTGACCTTCACCGTCTGGCTGCCGCCGACGCGCTCCAGCTCGCCTTCCTGCAGCACGCGCAGCAGCTTGGCCTGGAACATCGGCGAGATCTCGCCGATCTCGTCGAGGAACAGGGTGCCGCCGTCGGCCTGTTCGAAACGTCCCTTGCGCTGCTTCACGGCGCCGGTGAAGGCGCCTTTCTCGTGACCGAACAGTTCCGATTCGAGCAGGGTTTCCGGTAGCGCGGCGCAGTTCAGGCGTACCAGCGGCTGGTGAGCGCGCGGTGAGTTGTAGTGGATGGCGCTGGCGATCAGCTCCTTGCCGGTGCCGGATTCGCCGAGGATCAGCACGGTGCTGTTCCACTTGGCGACCCGTCGAACCTGGTCGAAAACCCGGCGCATGGAGGCGGTGTGGCCCACCACCATGTTCTCGAAGCCGTACTTGGCGCGGACTTCGCGGCGTAGCTCGTCGCGCTCGTCGACCACTTCCTGGCCGTCCTCGAGGTTCACCACCAGGCGCACGGTCTGCGCCAGTAGGCGGGCGACGATTTCCATCAAACGGGTGCGTTCGGGCATCAGCTCGTCGGCGCGGCGGTCGGGCTGGGCAGCCAGCACGCCGATGGTGGTGCCGTCGACGGCCTTGATCGGCACGGCGATGAAGGGCAGGTCCATGTCGTACAGCGCCAGTCGGTCGAGAAAGCGCGGTTCGGCGTCGATACGCCCGAGCACCACGCTGTTGCCATGCTTGAGGATGTTGCCGAACACGCCTTCGCCGATGCGGTAGCGGGTGCTTTCGCAGGCCCGTACCACGGTTTCGGAGTCGCTGTGCACGGCGCCCACCTGCAGGCTGCCGTCCTTCGGGTTGCAGATGGAGACCAGCCCGTGCAGCAGGCCGAGGTCTTCGTGCAGCACGGCGAGGATCTCGGCCAGCAGTTCCTCGATGGGCCGGCCGCGGTTAAGGATGCGGGCGATCTGCGCCAGCGCCTGCAGTTGGGCATCCAGCAGTTCGTTGCGGGTTGGCGCGCTGGGGCGTTCGGCGAATGTGGCGTTCATGCGAGCTTCCCCTGTCAGCTGGCCGAGAAGGGCAGTTCGACGACGATCCTGCAGCCCTGGTCGTAGCCGCTATCGATATGCACCGTGCCGGCATGCTCGGTGACGGTTTCCTGCACCATGGCCAGGCCCATGCCGCGACCGGTCTTGTGCGGCGGCTTGGTGCTGAAGAAGGGTTCGAATACCTTGAGCGCCAGCTCCGGCGCGATGCCCGGGCCGCTGTCGGCGATCTCCAGGCGCACCACCCGCTGGCCCTGGACACGGGTGACGATCGACAGCGTGCGCGGGTTGTCCTGGTTCTGGCTCATGGCCTCGATGGCGTTTTCCAGCAGCTGCTTGATCATGCTGCGCAGCCGGCCTTCGGCGCCCATCACCCAGGGTAGGCGCAGCGCCGGCTGCCAGTCGACGACGATGCCCTGGGCGAGCAACTGGTCGGTCATCAGGCTGACCACTTCGCGGATCAGCTGGTTGATGTTGACCGGCACGCAGCCGCCGGCCCGGCGCTGCGGAATCGAGCCGCTGAGGCTTTCCAGCGCATCCATGCCAGCCTGGCTGGCTTCGCGCATGGCGCTGAGCACCGGATCGCCCTCGGCGCTGTCGCCCAGGCGTCGTTCGAGCATGCGCAGCGCCGCACTGATCAGGTTGACCGGGCCCTGCAGGCGGTGGATGGCGCCGTTGAAGGTTTCGCGCATGCCGTCGAGCAGCTCTTCCTCGGCCATCAGCACCTTCAGGGCGTTGAGCTGGGAGGCCTGCTGTTGCTGGCGCAGCCCGGTGATGTCGTTGACCGTCAGCAGCAGGTAGTTTTCCTCGCCCGGGTCGAAGAAGTCGTCGGCGCGTTCGCCTTCGATGAGGATGGCGCGGCCATGGCAGGACAGCCAGCGCGGTGTGTGGCCGCCGAGGTCGAAGGTGACTTCCTTGCCGGTGAAGGCCTGGCCATGCGCCTTCAGCGCCTCGATGGCGCCGCCGAGGTTGTCCTGCAGCAGGCTCACCAGTTGCGCGGGCGTGGCCTGGTCGCCGAGTTCCGCGGCCAGGCGGTTGAAGCTGGGGTTGGACAGGCGGATGCGCAGGGCGTGATCGAGCACCACGATGGCCGCCGGTGCGCTGTCGACCACCGCCTCGATGATCAGCCGCTGGTTGCTGACGCGCTGTTCGAGCTTGTGCTGGTCGCTGCTGTCGCGGTGCATGCCCAGGTAATGGATGGTCCGCTCGTGCTCGTCGAGCACCGGCGCCACGGTCAGCTCGGCGAGGTAGCAGCTGTCGTCCTTGCGCCGGTTGACCAGCATGCCGGACCAGGCCTTTTTCTGCGCCAGGCGGCTCCAGAGCGCCTGGTAGACCAGCCGCGGGGTGGTGCCGTTGGACAGCACCGATTCGTTCTTGCCGATCACCTCGCTGCTGTCGTAGCCGGTGATGGCGCTGAAGGCGCGGTTGGCATAGAGGATGTTGGCCTTCAGATCGGTGATGGAAATGGCGATCGGCGCGTGCTCCACGGCTTGCTGGAACACTTCGGGCGCCAATCCATCGGACGCAGCGGGTTGCCCCGCGTCGCGCTCGGGGGTGGCCTGGGTCATGTGCATGTCCTCATCGATGCGGCGAAGCCGACGTCTGTGCGCCGGTATCCGTTGCAAAGCCATACGGTTAGGGGGCTGTTGCCGTTCGCGAGCTGCGAATGAAACGGCAACAGACCCCTTAGGGTTTTGCAAACCGCGTGCCGTCGGTCACATTCCTTGCCGACAGCCCTGCGGAGCCGTAAATACGCTGTGCAGATGGATTTCTGCCCCGACAGGTGCCGCTGGGCTGTTGCAAAACCCACAGGGAGGCGCGCGCACTTCTCCCGGCCTGTCGCAAACCCCACAAAGTCCGTCGCGCCAGCGTCGCCAGGGGTTGCGCTATCACGGGATTCGTTGATCTGCATCAACGAATCCCGGGCTCTCGGGGCGCTCCGGGACGCCCGGCGGGGCGTGGCATGCTTGATGCAAAACCCCTCACAACAAGGCCTTTGCCCGACAACGGTGCAAGCGCTGCCAATAGGCTGGGAGGGGTTATGGAATATGCGCTGTTTCTGATCGGCACCGTGCTGGTCAACAACGTGGTGCTGGTCTACTTCCTCGGCCTGTGTCCGTTCATGGGGGTCTCCGGCAAGCTCGACCCCTCGCTGGGCATGGGCTTGGCGACGACCCTGGTGATGACCCTGGGCGGCGTCAGCAGCTGGCTGCTAGAACGCTACGTGCTGCAGCCGCTGGGCATCGGCTTTTTGCGCATCCTCTCCTACATCCTGGTGATCGCCGGCCTGGTGCAGCTGATCGAGATGATCATCCGCAGGGTTAGCCCGCCGCTGTATCGCTCGCTGGGCATCTACCTGCCGCTGATCACCACCAACTGCGCCGTGCTGGGCGTGCCGCTGATCAGCGTGCGCGAAGGCCACAGGCTGGCCGAGGCGGGGCTGTTCGGCCTGGGCTCGGCGCTGGGCTTCACCCTGGTCATGGTGATCTTCGCCGGCTTGCGCGAGCGCCTGGCGCTGGCCAGCGTGCCGGCGGCCTTCGCCGGCGCACCGATCGCTTTCGTCACCGCCGGGTTGCTGGCGATGGCTTTCATGGGCTTCGCCGGCCTGATCTGAAACGCACGCCGCCGGCGAGGCTGGCGAAGGAGGAGCAATGCTGGACGCAATTCTGGTTCTTGCACTGATGGGCCTGCTGCTCGGCGGCGGCCTCGGTCTGGCGGCGCGCTATCTGGCGGTTTCGCAGGAGAACCCGCTGATCAAGGAAATCGAGGCGCTGCTGCCCGGCAGCCAGTGCGGGCAATGCGGCTATCCGGGTTGCAGTGCGGCGGCCGACGCCTTGGTCGAGGGCAGCGCCGCGGTCACCTGCTGCCCGCCCGGCGGGGCCGCGCTGGCCGAGCGCCTGGCCGAACTGCTCGGCGTGCCGCTGGACGCCAGTGCGCTCGCCGCGCCCATGCTGGCGCGCATCGACGCCGCCGAGTGCACCGGCTGCACGCGTTGCTTCCGCGCCTGCCCGACCGACGCCATCGTCGGCGCCAACGGGCAGATCCATTGCGTGTTGAGCAATGCCTGCATTGGCTGCAGCAAATGCCTGGAGGCCTGCCCGGAGGACTGCATCGCCCTCGCGCCCCAGACACTGACGCTGGACCACTGGCGCTGGGCCAAACCCAGGGCCGCCTGATTTCGCCTGATGAACAGGGGCGTCAGACCCCGGGAGTCGACAATGTTCAACCTCGCGCATTTTCGCGGCGGCATCCATCCCGCCGCCCACAAGGACCGCTCGGCCGCCCTCGGCATCGCCGTGCAGCCGCTGCCGCCGCGCCTGTACCTGCCGTTTCGCCAGCATGCCGGGGCCGAGGCCTTGCCGCTGGTGAAGGCGGGCGAGCGGGTGCTCAAGGGCCAGCTGCTGGCCGGCTCGCCCACTGAGCTCTCGGCGCCGATCCATGCGCCGAGTTCCGGGCGCATCCTCTCGATCGGGCCGATCGACGCGCCGCATCCGTCGGGGCTGCAGGTCAACGGTGTGGTCCTCGAATGCGATGGCGAGGAGCGCTGGATCGAGCTAGACGTACCGGCCGACCCCTTCGCCGAGGACCCGCAGCGGCTCGCCCAGCGCGTCGCCGATGCCGGCGTGGTCGGGCTCGGCGGGGCGATCTTCCCGGCCGCGGTGAAGCTCAAGCAGGGCGCCCGGCACGAGATCAAGACCGTGCTGGTCAACGGCAGCGAGTGCGAGCCGTACCTGAGCTGCGACGACCGGCTGATGCGCGAGCGCGCCGAGGCGGTGGTCGATGGCGCGCGGCTGATCCAGCACATCCTGCGTGCCTACAGCATCGTCATCGCCATCGAGGACAACAAGCCGGCGGCGCTGGCGGCCATGCGTGCTGCGAGCGAGCCCTACGGCGCCATCGAGGTGGTGGCGGTGCCGGCGCTCTACCCGATGGGCTCGGCCAAGCAGCTGATCCGCCAGGTCACCGGCCGCGAGGTGCCGGCCGGCGGGCGCAGTACCGACGTCGGCGTGCTGGTACACAACGCCGGCACGGTGTATGCGATCCAGCAGGCGCTGCGCCACGGCCGCCCGTTGATCTCGCGGGTGGTGACGGTGGCTGGTGGTTGCGTGAGCAACCCGCGCAACATCGAGACTCTGATCGGCACCCCGGTGCAGGCGCTGTTCGAAAGCTGCGGCGGACTGCTGCGCGAGCCGCAGCAACTGCTGCTCGGCGGGCCGATGATGGGCATGCTGCTGCCATCCACGGCGGTGCCGGTGATCAAGGGCGCCACCGGGCTGCTGGCGCTCGACCACGGCGAAGTGCCGCGCAGCGACAGCGCGCCGTGCATCCGCTGCGCGCGCTGCGTCGACGCCTGTCCGATGGGCCTGGCTCCGCTGGAGATGGCCGCGCGCACCCGCGTCGACGATTTCGACGGCGCCAGCGAATACGGCCTGCGCGACTGCATCCTCTGTGGCTGCTGCGCCTATGTCTGCCCCTCGCACATTCCCTTGGTGCAGTACTTCCAGTACGCCGTCGGCCAGCAGGACGAGCGCCGCAGCGCCGCGCGCAAGAACGATTACGTCAAGCAGCTTGCCGAGGCACGGGCGGCGCGCTTGGCCGAGGAGGAAGCGGCCAAGGCGGCGGCCAAGGCGGCGAAGAAACGCAAGGCGGCGGCGCCGGCCGCCAGCGAGGTATCGCCATGAGCGCGCAGGGTATCGCGGCGGGGCCGTTCGCCCATGATCGCTCCTCGGTCGACCGCATCATGCTGCACGTCTGCCTGGCGTTGCTGCCGACGACGGCCTGGGGCCTGTATCTGTTCGGCTGGCCGGCGATCTACCTGTGGCTGCTGACCTGCGCCAGCGCGGTGGCCTGCGAGGCCGCCTGCCTGTACCTGCTCGGCCGGCCGCTGCGCCGCCTGCTGGACGGCAGCGCACTGCTCAGCGGCTGGCTGTTGGCACTGACGCTGCCGCCCTGGGCGCCCTGGTGGATCGCCGTCGGTGGCAGCATGTTCGCCATCGGCATTGGCAAGCAGCTGTACGGCGGCGTCGGGCAGAACGTGTTCAACCCGGCGATGCTGGCGCGGGTGGCGCTGCTGATCGCCTTCCCGCTGCAGATGACCACCTGGGCCCTGCCTTTGCCGCTGGGTACGGAGGGCGCGCCCGGCTGGCTCGAAGGCCTGCGCATCACCTTCGCCGGTGGGGCGCTGGCCGATGGCCTGAGCGGCGCCACCGCGCTGGGCCACCTGCAGACCGAGCTGACCCTGGGGCACAGTGCCGCGCAGATCCTCGACGGGCATTTCGCGTTGCTGCCGGCCTTTCTCGGCTACAGCGGCGGCAGCCTCGGCGAGACCTCGGAGCTGCTGATCCTGCTCGGCGGGCTCTGGCTGCTGGCACTGCGCATCATCCACTGGGAGATCCCGCTGGGCATGCTGCTGACGGTGGGCGCGCTGGCGGCGCTGGCGAACCAGATCGACCCGCAGGTACATGGCGGCGGGCTGTTCCACCTGACCTCGGGCGGCTTGCTGCTCGGCGCGTTGTTCATCGCCACCGATCCGGTGACCTCGCCGATCAGCCGCAGTGGCCGGCTGATCTTCGCCATCGGTTGCGGCGCGCTGGTCTTCGTCATTCGCAGCTGGGGCAATTTCCCCGAAGCCGTGGCGTTCGCCGTGTTGCTCATGAACGCCCTGGTGCCGCTGATCGACCGCGTCTGCCGGCCGCGTGCCTATGGCCGCAACGCGCGCGGCAAGCCGCTGGTGGCGGCGAAGTGGACCCGCCAGGTGAAGGAGGTCGACAAGGTATGAACGAGCTGACCCAGACGCCGCCCGTGGCAGACGGCAACGAACCGCCGCTCACCCGACCCGGCCTGGTCGAGACCTGGCGCGAGCGGGTTTCCTACCAGGCGCTGTCGCTGGGCTTGGTCTGCGCCCTGGTGGCCGTGGCGCTGCTGCTCGGCAACCAGCTGACCCACCAGCGGATTGTCGACGCCGAGCGGCAGGACCGCCTCGCCGTGCTGCGCCAGGTGCTGCCGCAGGCGCTCTACGACAACGATCCGCTGGCCGATGCCTTCAACGTCGAGGATGCCGAGCTGGGCCTGATCGAGGTGTACCCGGCGCGGCGCGCGGGGCAACTGACGGCCACCGCCTTCCAGATCAGCACCGTCGGCTACGGCGGCCCGATCGTCCAGTTCATCGCCCTCGACAGCGAAGGCCGCATCCTCGGCGTGCGGGTGCTCAGCCACAAGGAAACCCCTGGCCTGGCGGACAAGATCGAAGTCACCCGCAGCGACTGGATCAAGGCCTTCGACGGCCTGTCGCTGGCCAGCACACCGCTGGATCAGTGGGCGGTGAAGAAGGACGGTGGCCAGTTCGACCAGTTCGCCGGCGCCACCATCACCCCGCGGGCCATCGTCAAGGGCGTGCTCCGGGCGCTCGAGTTCCAGGCCCGCCAGTCCACCGCCCAGTCCAACCAGGAGACTCGGCCATGAGCAGCCAATGCGGATCAGCGGATGTCACGGCGCCCAAGCCCAAGGGGCTGTTCAACTACTTCAGCTCGGCGCTGTGGGACTACAACGTCGCCCTGGTGCAGATGCTCGCGTTGTGCCCGGCGCTGGCGGTGACCACCACCGCTACCAACGGCCTGGGCATGGGCCTGGCCACCACCCTGGTGCTGATGATCACCAATGCGATCATTTCCGCGCTGCGCCACAGCATTTCGCCGGCGGTGCGCAACCCGCTGATGATCGGCATCATCGCCGGCGTGGTGACCCTCATCGACATGGCGATCAATGCCTGGATGCACGAACTGTACAAGGTGCTGGGGCTGTTCATCGCCTTGATCGTGACCAACTGCGCGGTACTCGGCCGTGCCGAATCGTTCTGCAGCCGCAACCCGGTGCTGCCCTCGATCCTCGACGGCGCCGGCATGGGCATCGGCTTCACCTGGGTACTGGTGGTGATCGGCGGGATACGCGAGATCCTCGGCAGCGGCACGTTGTTCGCCCAGGCCTCGCTGCTGCTCGGTGAGCACTTCCGCTGGCTGGAGATCACCGTCCTGCCCGGCTTCCAGGGCATCCTGCTGGCGATCCTGCCGCCCGGGGCGTTCATTGTTCTGGGCTTCGTGCTGGCGTTCAAGCGAGTAGTTGATCGCCGGCGCGCCGAGCGACGGATCAGGACCCATGGCGAACTGGTAGTGTTGCAGTGAGCCCGGCCGAGGAGCGAAGCAGACGATGAAGATTTCCGTTGTATACGCCGCACCCCGGCAGCCCCTGCTGTTCGATTGCCGGGTGGCGGAAGGCTCCAGCGTGGCCGAGGCCATCGAGCACTCCGGGGTGCTGCGCTACTGCCCGGACATCGACCTGAGCAAGCAAAAGGTCGGGGTCTACGGCAAGTTCGTCAAACTCGACAGCCCGCTGAAGGAGGGCGATCGGGTGGAAATCTACCAACGCATCACGCGCGTGCTGGATGAAGACGACGATGACGACGACTGACAGCCGCCGCGGATGACCATAGCCGAGAGAGGAGCGACCGATGAACAGCCAGCCCCCGAGCATGAACCGTGAAACCGCATTACGCATCGCACTGGCCGCCCGGGCATTGCCCGAGGTGGGCGTCGGCCGGTTGCTGGATATCCTGCACCAGCGGATCGATGGAGAACTGAACGAAGAGAGCCTGCAGCGCGTGACCGTCACCGACCTCAAGACGGCGTTCGCCAGCGCCGACGGCGAGGAGGATGGCGAGGACATCGGCATCGGCCTGCCGGCGCTGAAGGAAGCGGTGCGCATCCTCTGGGGCGAAGGCGTCGGCGACGACCTGCCGCAGCCGGAGGTCCTGGACCGCGTGCCGGAAGGCTCGATCCGGGTGGCCATCGCCTCCAACAACGGCGAGCGCCTGGACGGCCATTTCGGCTCGTGCCTGCGTTTTCTGATCTACCAGATCGGCCTCGACAGCCTGGCGCTGGTGGACGTGCGCTCGGCGCTGGAGACCGAGTTCGCCGAGGATCGCAATGGCGCGCGTGCCGAGCTGATCGGCGACTGCCAGGTGCTCTATGTGGTCTCCATCGGCGGTCCGGCGGCGGCCAAGGTGGTCAAGACCGGCCTGTACCCGATCAAGAAGGCCGGTGGCGAGGCCCGGCAGATTCTCGCCGACCTGCAGACCGTCATGGCCGGCAACCCGCCGCCGTGGCTGGCCAAGCTGCTGGGCGTGAGCGCCGAGCAGCGAGTGCGCTTCGACCGCTCCGACGACGAGGCGGCCTGGGCATGAGCGATGTGCGCAGGCTGGTCGCCGTGGCCATCGACCGCCAGGGCAAGGTCGCCGGTCACGCCGGTCGGGCGCACCACTGGCAGGTGTACGACATCTGGCCCGGCGAGGCGCCGGAATCCGTCTATCGCCTGGCGCTGGACGAACAGGCCTGCCTGCACGAGTGGCATGTCAGCGCGCAACCGGAACGCCATCCGCTGCACGCGGTGGACGTGGCGATCGCCGCCAGCGCCGGCGACGGCGTGGTGCGTCGCCTGGGCGAGCGCGGCGTGACGCTGTTGACCACCGCCGAGAGCGACCCGGAACATGCCGTTAAAGCCTGGCTCGCCGGCAGCCTGCCGCCAGGCTTGCCGCACGAGGAGCCGGGCTGCGGCGGCGAGGGGCACCGGCATCCCTGAGCGTGCGGGGATGGGACGGATGGCAACCCCAGGCTGGGTCGAGCCGCGCAGCGGCGAAGCCCAACGTCGTGCGGGCTCAAGCCCGTGCAACCGGCATTGTTCGTGAGAACACCATGGGCGGATGTGGCGCCTGATGATCCGCGATGTTGGGCTTCGCTTCGCTCAACCCAACCTACGGCACCGGGGCGATAGGCAAAAAAACTCCCCTGGGAGCGCAGGGGAGTGGCTCATCGCCAATATGGGGATGTCAAACCGTTGCACGTGACCCGGGCTGCGCCCGGGCTCTGCGAGCCCAGGGCAACCTAGGGTGGAATCGAGCCCCATGCTGGCCAAGCCCAATACGCCCCTGGGTGGTTCAGATCGGCCCGCGCGCCTCGCGACGATGGGCGACGGTGCAGCCAAGGGCGGCCTCGTAGCTCAGCGTCTCCAGCTTCGGCCGGTAGTCGCGCAGCGCGGCGTAGACGGTGAGTACCTTGTCCTCGGCGCTCTGGCCCTTGAAGTCTTCCTTGTCCAGGCGCAGGTCGTCGGCCAGGGTGTTCCACACCGCGCCTTCCTCGTGCGCCTGCAGCTGCAGGGTCATGCCGTCGAGCTCGGTGTACAGCGACTGGCCGAGGTTCTCCACGTAGAAGATCACCGGTGCGCCGTCGGCCAGGTCGCGGCGATAGCGTTCGAGGAACAGCGGCAGGTGGGCCAGTTCGATCAGGGCGCCGGCCATCATCGCCAGTTTCCCCTGCTGCTCGAGCATGACCGCCTGCTTGACCACGGCGGTCGGCGGCAGGCGGCGGCCGGAGGCGTCGGCGATCTCGCCTTCTTCGAGCACCAGGTCGCCGCGGAAGGCGTAGGTGTCCGGCGTCGTGGTCGCGCCATTGACGCTGACGTTGCACAGCAGGTTTTGCGTTTCGTAGGTTTTCAACAGCATGGTCATGGTCTCTCGTGGAAAAAATGGTCAGGCGACTTGTGGGGCGCCCTGGGTCAGGCCAAGCAGGTCGTGCCAATCGGTCTCGACCAGTTCCAGTTGCTTGCGCAGGCAGACCCTGCGGTCCTTTGCGCTGGGCGAGGGGATCAGCGCCCAGCCGGCGGGCGCGGCTGCATCGTGGATCAGGTCGCTCATCAGCATGCGCTCGGTGTCGCGGTTGAACTGCATGCCGAGGAACAGGTAGCGGCATTCCTTGCGCTGCAGCTTGAGCCAGCCGGGAATGGCGAAACCGCCCATCAGTTCGGTGATGTAGTCGACGAAGTCGGCGTCGCTGGCGACGTAGGAAGGGCTCGGCAGCGGCGTGCCCAGCGGCTTGAACAGCACCGGTAGCGCGGGATTGACCTCGCTCTGGTCGATGCGCTGGTAGCGGCCTGCGTCGAAGCGATAGATGTCGAAGCGGTAGGGGCTGGCGGCGATGCGCGCGGCGCCGACCACCAGGGTATGCGGACGGTCGGCATAGCAGCGCTGCAGCTGGGTGTCGCGATTGCAATCGATGACGTAGGGCAGGTTCAGCCCGGCCAGCCAGCGGTGCAGCGGCGCGGGCGTCCAGTTGTCGCCGCCGTAGGTCTGAGTCAGGAAGCGCTCGATGAAGCTGCGGCCCTTCTTGTTCTCCAGGTGCATGGCGGCACGCGGGAATTCGTACATCAGCCGCGGCGCCATCGGCTGCCCGCCGTTCATGGCGAGGATCAGGCTTTCATTGTCGGCCGGCATCGGCTGACCTGTGTCGCGGTCGACCACGCCGCCCAGCACACCGGGGCCCAGATAGGGCACCAGTTCATGGGCGGCGAGGCGGTCGGCGATTTCCTGCAAAGGATCGTTCACGGCAAATCTCCTGCGGCCAGTGGATTTACCGATAGCCGATCGCAATAACCGAGCCAGCCGGGAGCGTGCATGCAACCCCTTGATATATGGGGCTTTGAATGCGGCGATAGTTGCCGTTCAGGTGTTTTCGAAAGTATCGAACGCGACAATTGTCATGTTCGCAACAGTTGCCGAAAGTGTGGAAAACCGGCGCTTGGCCCGGCCGATCTTTTTGTCGCCATTGCAACAGTCAGGCCTGTCGGTTGTTAACTATCGAACCGCCGAAGGATGTTGCTAGTAATTAAATTATTCTAATTAAAACAAGTGCTTAGATTATTTTAGAAACGCTGGCACAAAGGCTGCTATTGCCCTGTTGCGCAGGCTTGTTCGTGCCTATAGCCCACGTCAAGTGGTAACGAAACCTGAGGAACTTAATTATGGCAATGCGTCAATGCGCTATTTACGGGAAGGGTGGAATCGGCAAATCCACCACGACCCAGAACCTCGTGGCGGCCCTGGCCGAACTCGGCAAGAAGGTCATGATCGTCGGCTGCGACCCCAAGGCCGACTCCACTCGCCTGATCCTGCACTCCAAGGCGCAGAACACCATCATGGAAATGGCCGCCGAGGCCGGTACCGTGGAAGACCTGGAACTCGAGGACGTGCTCAAGACCGGCTACGGCGACATCAAGTGCGTCGAGTCGGGCGGTCCGGAGCCGGGCGTGGGCTGCGCCGGTCGCGGCGTGATCACCGCGATCAACTTCCTCGAAGAGGAAGGCGCCTACGAGGATGACCTGGACTTCGTCTTCTACGACGTGCTCGGCGACGTGGTCTGTGGCGGCTTCGCCATGCCCATCCGCGAGAACAAGGCCCAGGAGATCTACGTGGTCTGCTCCGGCGAGATGATGGCGATGTATGCCGCCAACAACATCTGCAAGGGCATCGTGAAGTACGCCAACTCCGGCAGCGTGCGGCTCGGCGGGCTGATCTGCAACAGCCGCAACACCGACCGCGAGGACGAGCTGATCATGGCCCTGGCCGACAAGCTGGGCTCGCAGATGATCCACTTCGTCCCGCGCGACAACGTCGTGCAGCGCGCCGAAATCCGCCGCATGACCGTCATCGAGTACGACCCCGCCGCCAAGCAGGCCGACGAATACCGGACCCTGGCGAAGAAGATCGTCGAGAACAAGAAACTGGTCATCCCCACCCCGATCAGCATGGACGAGCTGGAAGCCTTGCTTATGGAGTTCGGGATCATGGACGAGGAAGACATGACCATCGTCGGCAAGACCGCCGCCGAGGAAGTCGTTGCCTGATCGCTTCAGCAGAACGGGGCAGGGCGGATGGGCCCTGCCGGGGTGTCGCACCGTGCCTGGCACGGTGCGGTGCGCCCGTGACCCGCACATGAACGCAAGAGGAGGTCAATCATGACCGGTATGTCCCGCGAAGAGGTGGAATCCCTCATCCAGGAAGTCCTGGAAGTCTATCCGGAGAAGGCCCGCAAGGACCGCGCCAAGCACTTGTCGCCCAACGACCCGGCGCTTGAGCAATCGAAGAAATGCATCACTTCCAACAAGAAATCCCAGCCGGGTCTGATGACCATCCGGGGCTGCGCCTACGCCGGCTCGAAGGGTGTGGTCTGGGGGCCGATCAAGGACATGATCCACATTTCCCACGGGCCGGTGGGCTGTGGCCAGTACTCGCGCGCCGGGCGGCGCAACTACTACATCGGTACCACCGGGGTGAACGCCTTTGTGACCATGAACTTCACCTCGGATTTCCAGGAGAAGGACATCGTCTTCGGCGGCGACAAGAAGCTGGCCAAGCTGATCGACGAGATCGAGACGCTGTTCCCGCTGAACAAGGGCATCTCCGTGCAGTCCGAATGCCCCATCGGCCTGATCGGCGACGACATTGAGGCGGTCGCCAAGAAGAAGGCCGCCGAGCACGAAACCACCGTGGTACCGGTGCGCTGCGAAGGTTTCCGCGGGGTGTCGCAGTCCCTCGGCCACCACATAGCCAACGACGCCATCCGCGACTGGGTGCTGGACAAGCGCGACGATGACACCAGCTTCGAGACCACGCCCTACGACGTTTCCATCATCGGTGACTACAACATCGGCGGCGATGCCTGGTCCTCGCGCATCCTGCTCGAGGAAATGGGCCTGCGCGTGGTCGCGCAGTGGTCCGGCGACGGCACGATTTCCGAGATGGAACTGACGCCCAAGGTCAAGCTCAACCTGGTGCACTGCTACCGCTCGATGAACTACATCTCGCGGCACATGGAAGAGAAGTACGGCATTCCGTGGATGGAGTACAACTTCTTCGGCCCAACCAAGACCGCCGAGTCGCTGCGGGCCATCGCCGAGCATTTCGACGACAGCATCAAGGCCAAGTGCGAGCAAGTGATCGCCAAGTACCAGTCGGAGTGGGAGGCGGTGATCGCCAAGTATCGCCCGCGCCTGGAAGGCAAGCGCGTGATGCTCTACGTCGGCGGCCTGCGTCCGCGCCACGTGATCGGCGCCTACGAGGACCTGGGCATGGAAGTGGTCGGCACCGGCTACGAGTTCGGCCACAACGACGACTACGACCGCACCCTCAAGGAAATGGGCAACGCCACGCTGCTCTACGACGACGTCACCGGCTACGAGTTCGAGGAGTTCGTCAAGCGCATCAAGCCCGACCTGATCGGCTCCGGCATCAAGGAAAAATACATCTTCCAGAAGATGGGCATTCCGTTCCGCCAGATGCACTCCTGGGATTATTCCGGCCCGTACCACGGCTTTGACGGCTTCGCCATCTTCGCCCGTGACATGGACATGACCCTGAACAACCCGTGCTGGAAGAAGCTGCAGGCGCCCTGGCAGAAGGCCGAGGAATCGGCCGAGAAGGTCGCCGCCAGCGCCTGATGGTCCGCAGTCGTACGCAACGTCCGCGGCGGCCGGCGCAGGCCGGTCGCTGCCGACATCCGTGATCGCCGTTCACAGATGAGTGAGGCGAAGGAGAGAGTCATGAGCCAGCAAGTCGATAACATCAAACCCAGCTATCCGCTGTTCCGCGACGAAGACTACAAGGACATGCTTGCCAAGAAGCGCGATGCCTTCGAGGAGAAGCATCCGCAGGACAAGATCGACGAAGTCTTCCAGTGGACCACCACCCAGGAATACCAGGAGCTCAACTTCCAGCGCGAAGCCCTGACCGTGAACCCGGCCAAGGCCTGCCAGCCGCTGGGCTCGGTGCTCTGCGCCCTGGGCTTTGAGAAGACCATGCCCTACGTGCATGGCTCGCAGGGTTGCGTCGCCTACTTCCGTACCTACTTCAACCGGCATTTCAAGGAACCCATCTCCTGCGTGTCGGACTCCATGACTGAAGATGCGGCGGTGTTCGGCGGCCAGCAGAACATGAAGGACGGCCTGGCCAACTGCAAGGCCACCTACAAGCCGGACATGATCGCCGTGTCCACCACCTGCATGGCCGAGGTCATCGGCGACGACCTCAACGCCTTCATCAACAACTCGAAGAAGGAGGGCTTCATCCCCGAGGACTACCCGGTCCCCTATGCCCACACCCCGAGCTTCGTCGGCAGCCACGTCACCGGCTGGGACAACATGTTCGAGGGCATCGCCCGCTACTTCACCCTCAATCACATGGACGACAAGGTGGTCGGTAGCAACCACAAGATCAACGTCGTTCCCGGCTTCGAGACCTACCTGGGCAACTTCCGCGTGATCAAGCGCATGCTCAAGGAAATGGACGTCGGCTACAGCCTGCTCTCCGACCCGGAAGAAGTGCTCGATACCCCGGCCGACGGCCAGTTCCGCATGTACTCCGGCGGCACCACCCAGGACGAGATCAAGGATGCGCCCAACGCCCTGAACACCCTGCTGCTGCAACCCTGGCAGTTGGAAAAGACCAAGAAGTTCGTCGAAGGCACCTGGAAGCACGAGACGCCCAAGCTGAGCATCCCCATGGGCCTGGACTGGACCGACGAGTTCCTGATGAAGGTCAGCGAGATCACCGGCCAGCCGATCCCTGAAAGCCTGGCCAAGGAGCGCGGCCGCCTGGTCGACATGATGACCGACTCGCACACCTGGCTGCACGGCAAGCGCTTCGCGCTCTGGGGCGATCCGGACTTCGTCATGGGCATGGCCAAGTTCCTCCTGGAGCTGGGCGCCGAGCCGGTGCACATCCTCGCCCACAACGGCAACAAGCGCTGGAAGAAGGCCATGGACGCGATCCTGGAGTCCTCGCCCTACGGCAAGAACTGCACCGTGTACATCGGCAAGGATCTCTGGCACATGCGCTCGCTGGTGTTCACCGACAAGCCGGACTTCATGATCGGCAATAGCTACGGCAAGTTCATCCAGCGCGACACGCTGCACAAGGGCAAGGAATTCGAGGTGCCGCTGATCCGTCTCGGCTTCCCGATCTTCGACCGCCACCACCTGCATCGCCAGACCACCCTGGGCTACGAAGGCGCCATGCAGATGCTGACCACCCTCGTCAATGCCGTGCTCGAGCGCCTCGACGACGAGACCCGCGGCATGCAGAGCACCGACTACAACTACGACCTGGTTCGTTGACCGCTAGCGGGGAGGGCGACCTCCCCATCCTGGCCGGCCGACGCACCGCAATGGTCGTCGGCCGGCCAGCCCTATTTTCAGGAAGCCTCCCATGCCCAGTGTCATGATCAGCCGTAACAAGAATGGCCAGCTGACCTTCTACATCGCCAAGAAGGACCAGGAAGAAATCGTCGTCAGCCTGGAACACGACAGCCCCGAGCGCTGGGGCGGCGAAGTCGCCCTGGCCGATGGCTCCAGCTACTACCTCGAACCCCTCTCGGCACCGCCGAAACTGCCGATCACCCTGCGCGCCAAACGGGCCGGCGAGGGCTGAACGATGGCGCCCAGCAACGGACGGGCTCCGCTGCCGGCTCACCTGGCCCTGCGCATCGCCCTGGCGGCGCGCGAGCTGAACGGCGTGGATACCGGGCAACTGCTGCGCACCCTGCTCAGCGTCACCGGCGAGCCGATCACCGAAGCGCGGCTGGCCAGGCTGCGCCTAAACCGCCTGCGCAACCGCCTGCTGAGCAGCGTCGACGGGCCACCGCCGGTGCTCAGCGAGCGGCAATTGCAGCGTGCGCTCGGCCTGCTCAAGGGGCGTGGCGTGCGAATGCCCGAGGAACCGTTGCCGGCCATCGAGCCCTATCGCGAAGGCGAGTTGCCGGATTCGATCCGCATCGCCTGCACCTCCGACGGCGGCGAGCGCCTGGACGGCAGCTTCGGCAGCTGCGCGCGCTTTCTCGTCTACCAGATCTCGCCGAGCGCCAGCCGCCTGATCGACCTGCGCGAGCCGGGGCCGGCCGCGCCCCACGAGGATCGCCATGCCCGCCGCGCCGAACTGCTGCACGACTGCCAGCTGCTCTACACCCTGAGCATCGGCGGGCCGGCGGCGGCCAAGGTGATTCGCGTCGGCACCCACCCGGTCAAGGTCATGCGGCCGATCCCGGCCCGCGAGATCGTCGAGGAACTGCAACAGGTACTGGCCAGTGCGCCGCCGCCCTGGCTGGCCAAGGCTATGGGCAGCGAGCCGGCACCCCGCGTTTCCATGTCTGAAAAAGAGGACACCCCATGATCAGTCAGACCCAGCTCGACGCGGTCATCCGCCAGGCCGAGAACGGCCCGCTGAACGAGGCGCTGCTCGCCAGGCTGCGCAGCGAGCACCCTGGTATCCACTTCACCTGTTGCATGGACGACGACGTGGTGGTCAACGCCAAGCCGGTTGCCGAGCGGCCGGGGTTCAACGTCTATCTGGTCAACTCCAGCCAGCACTGCTCGGTGCTGAGCAACGACCTGGACGCCGCCTCGGGCATCGTCCTGGCCGAAGTCATCGCCGATTAGAGAGCGCCCATGCAGAACGACGGTAGCGAGGACATTATCCCCCTGGCGGACTGCCGCGATTGCAGCTTTCGCGGCGACCTGCTGCCCAGCGGCCGCTGCACGCCGGGCGACCGCTGCGTAGCGATCCACAGCGGCCGGCAGATCGACCGTTTCTTCCGGCAGAATCCGCAGCTGGCCGTACACTACCTGGCCGATCCGTTCTGGGAGCGGCGCGCCATCGCCGTGCGCTACGCCCCGGTGGAGGCGCTGCTGTCGATGATCCACGACGTCGACGAGGCGGTGCGTCGTGCCGTCGCCTACCGCCTGCCGCGCGAGCGCCTGGGCGAACTCATGCGCGACCCGGATCGGGAAGTACGCATCACCGTCGCCGACCGCCTGCCGGCCGAGCAGCTGGAACGGATGGCTGCCGACCCGGATTACCTAGTGCGCGCCTACGTGGTCCAGCGCATCGCCCCAGGGCGGCTGTTCCGCTTCATCCGCGACGAGGACCGCCAGGTGCGCAAGTTCGTCGCCCAGCGTCTGCCTGAGGAAAGCCTCGGACTGATGGTCACCGACCCCGAACCGGAAGTCCGCCGCCTGGTTGCCGCGCGCCTGCATGGCCAGGACGTGCTGGAAATGCTCCACGACCCCGACTGGACGGTACGCCTGGCCGCCGTGGAAAACGCCCCGCTCGAGGCCCTGCGCGAGCTGAACGAAGACGATCCCGAAGTCCAGGCTGCGATCGCGCAACGGTTGGGGTAGGTTGGGTGGACGCCCGACCCGAGATGATGCTTTTTAGGCTTTGGTAGGCCTGCCGGCCTGCATCGCCGCGAGGGCGCGCCTCCCACAGGTCCGCAGGCTGCTTGCTGCCTTTGTGAGCCCGACCACGGGGCGATGCTTTTCGCTAGGGTGGGCCGGGCGGCGTTCCGCTTCAGCCCACCAATCAAGCCAGCGATCGCGAAGGATGCTGGTGGGCTGATGCCCACCCTACGGATCCGTACCGCCCGACCCGGCCTACGGGGCCACTCGCCGAATCCTTTGTTGCGAACCCGACATCTGGGCGCGTTTGCGACAATTTTATTTCAATGAAAATCATATAAATCAATGAGTTAATTTTTGGTACAGGCATTGCACTCACCTCGTTGCGCATAACCACGACGACCGGAGGGTGCGATGAAAGCCAAGGACATTGCCGAGCTGCTCGACGAGCCCGCCTGCACGCACAACAAGAAGGAGAAGTCCGGCTGCGCCAAGCCGGCGCCGGGCGCCACCGATGGCGGCTGCGCCTTCGACGGCGCGCAGATCGCGCTGCTGCCGATCGCCGATGTGGCGCACATCGTCCATGGGCCCATCGCCTGCGCCGGCAGTTCCTGGGACAACCGCGGCACCCGCTCCAGCGGCCCGCAGTTGTACCGCATCGGCATGACCACCGATCTCTCCGAGCAGGACGTGATCATGGGGCGCGCCGAGAAGCGCCTGTTCCACGCCATCCGCCAGGCGGTGGAGAGCTACGCGCCGCCGGCGGTGTTCGTCTACAACACCTGCGTGCCGGCGCTGATCGGCGACGACCTCGACGCCGTGTGCAAGGCCGCCAGCGAGCATTTCGCCACCCCGGTGGTGCCGGTGGACGGCGCCGGTTTCTACGGTACCAAGAACCTCGGCAACCGCATCGCCGGCGATGCCATGGTCAAGCACGTGATCGGCACCCGCGAGCCCGACCCGCTGCCGGCCGGCGCCGAGCGCGCCGGTATTCGCGTGCACGACGTCAACCTGATCGGTGAATACAACATCGCCGGCGAGTTCTGGCACGTGCTGCCGCTGCTCGACGAGCTGGGCCTGCGCGTGCTCTGCACGCTGTCGGGCGATGCGCGTTTTCGCGAGGTGCAGACCATGCACCGCGCCGAGGTGAACATGATGGTCTGCTCCAAGGCCATGCTCAATGTCGCGCGCAAGCTGCAGGAGCGCTTCGGCACGCCCTGGTTCGAGGGCAGCTTCTACGGCATCACCGACACCTCGCAGGCGCTGCGCGACTTCGCCCGGCTGATCGGCGACGACGACCTCGCCGCGCGCACCGAAGCGCTGATCGCGCGCGAGGAAGCGAGGATTCGCGCGGCGCTGGAGCCCTGGCGCGAACGCCTGGCCGGCAAGCGCGTGCTGCTCTACACCGGCGGGGTCAAGTCCTGGTCGGTGATCTCCGCGCTGCAGGACCTGGGCATGAAGGTGGTCGCCACCGGCACCAAGAAATCCACCGAGGAGGACAAGGCGCGCATCCGCGAGCTGATGGGCGACGACGTCAAGATGCTCGACGAGGGCAACCCGCGCGCGTTGTTGCGCACGGTGGAGGAATACCGCGCCGACATCCTCATCGCCGGCGGTCGCAACATGTACACCGCGCTCAAGGGGCGCATCCCCTTCCTCGACATCAACCAGGAACGCGAATTCGGCTATGCCGGCTACGACGGCATGCGGGAACTGGTGCGCCAGCTGTGCCTGACCCTCGAGAGCCCGGTGTGGCCGGCGGTGCGCCAGCCGGCGCCGTGGGAGCGGCCCGCGTCGGCCGAGGCACAACCCCGCACGCTGGCGAACGCCTGAGGAGGTCGCGATGGCACAGATCATCAACCGCAACAAGGCGCTGGCGGTCAGCCCGCTGAAGGCCAGCCAGACCATGGGTGCCGCGCTGGCCTTCCTCGGCCTGGCGCGCAGCATGCCGTTGCTGCACGGTTCGCAGGGCTGCACGGCGTTCGCCAAGGTGTTCTTCGTCCGGCACTTCCGCGAGCCGGTGCCGTTGCAGACCACGGCGATGGATCAGGTCAGCTCGGTGATGGGCGCCGACGAGAACGTGGTCGAGGCGCTGCGCACCATTTGCGACAAGCAGCATCCAGCGGTGATCGGCCTGCTCAGCACCGCGCTGGCGGAGACCCAGGGCTGCGACCTGCACAGCGCCGTGCATCAGTTCCGCCGCGAATATCCCGAGTACGGCGACGTGGCCGTGGTGTCGGTGAACAGCCCGGACTTCAGCGGTTGCTTCGAGAGCGGTTTCGCCGCCGCGCTCAAGGCGATGATCGAGGCGCTGGTGCCCGAGCGCCGTGACCAGGTCGGCCAGCGGCCGCGCCAGGTCAACGTGCTGTGCAGCGCCAGCCTGACACCCGGCGACCTGGAATTCGTCGCCGAGAGCATCGAGAGCTTCGGCCTGCGGCCGTTGCTGATCCCCGACCTGTCCGGCTCGCTGGACGGCCATCTCGACGAGGCGGCCTTCAACCCGCTGACCACCGGCGGGCTGACCCTCGACGAGTTGGCCAGTGCCGGGCAGAGCGCCGCCACCCTGGTGATCGGCCAGAGCCTGACCGCCGCCGCCGATGCGCTGGCCGCCCGCAGCGGCGTACCGGACCGGCGTTTCGGCCTGCTGCTGGGCCTGGAGGCGGTGGATGCCTGGTTGATGGCGCTGAGCGAGATCAGCGGCAACCCGGTGCCGGAGCGCTGGCAGCGCCAGCGCCGGCAACTGCAGGACGCCATGCTCGATACCCATTTCATGCTCGGCGACGCGCGTCTGGGCATCGCCGCCGACCCCGACCTGCTGCTCGGTTTCTCCACCCTGGCGCGCGGCATGGGCGCGCAACTGGTGGCCGCCGTGGTGCCGGCGCGCGCGCCGGCGCTGGCCGATGCGCCGCTGGCGCGCATCCAGGTCGGTGACCTGGAGGACCTGGAGCAGGCCGCCCGCGACGGTGGTGCCCAACTGCTGCTCGGCAACAGCCACGCGCTGGCCAGCGCCGACCGCCTGGGCATTCCGCTGCTGCGCGTGGGCTTTCCGCAGTACGACCTGCTGGGCGGCTTCCAGCGCTGCTGGAGCGGTTACCGGGCCAGCGCGCAGGCGCTGTTCGACCTGGCCAACCTGCTCACCGAACACCATCAGGGTATCGCGCCGTATCGCTCGATCTATGCGCAGAAGCCCGCCTCCGACCATTCGCAATGGAGCCACTGAGCCATGGCCAGCCCCATCCGACAACTGCAGGTACTCGACGGCGAGAACGACGGCACGCTGCTCAAGGTGGCCTTCGCCTCGTCCGATCGGCGCACGGTCGACCAGCATTTCGGTTCGTCGCGGTCGTTCGTGTTCTACGGCATCGACCCCGAGCGGGCCGAGCTGCAATCGGTGGTGGAATTCGGCGAGCTCGACCAGGACGGCAACGAGGACAAGCTGGCGGCCAAGCTGGAACTGCTCGATGGCTGCATCGCGGTGTACTGCCGCGCCTGCGGCGCCTCGGCGGTACGCCAGCTGCTGGCGATCGGCGTGCAGCCGGTCAAGGTCAGCGAGGCCGAGGGCATCGCCGAACTGATCGAAACGCTGCAGGCCGAGCTGCGCGAAGGCCCTTCGGCCTGGCTGGCCAAGGCGATCCGGCGTACCCGTGGCACGCCGGACCAGCAACGTTTCGAGGCCATGGCCGGCGAGGCCTGGGACGAATAGCCCGACACCCGCAATCGAGGACAGCGTTATGTATGCAGAAGAACAACAGGCGGTCGTTCGCGACGACGCCCCGGCCCTGCAGGACCCGGTGATCAAGCAGATGGTGGTGCAACTGCGCGCCATGGACAGCTACGGCACCTACGACACCTGGAGCGACGCGCGGGTGCTCGACCCGCTGGTGCTGACCCGCGAGCGGCGCCGCGCGATCCCCATCGTCGGCGATCCGGACGAGGTCACCCTGTCGCGGGTCAAGGCCTTCTACAACGCCCTGGCGCAGATGATCGAGCGCGAGACCGGGCTGCTCGCGGTACCGGTGATCAACATCACCCACGAGGGCTTCGGCCGCGCGCTGATCCTGGTCGGCAAGCTGGTGGCGCTGGACAAGACCCTGCGCGACGTCCATCGCTTCGGCTTCGAATCGCTCGAGGCGTTGTCGCTCGACGCGCAGAAGCTGCTGGGCAAGGCGACCGCGCTGGTCGCCGAGCACCGTACGGTCGCCGAGTTGTAAGGGGAGACGAGCCGATGACCGAAGAGGAACTCAAGGCGTTGAAGAAGGAAGTCAGCCAGAAGAAGCGCATCGCCACCGAATGGGCGTCGCAGATCCACGACCTGGTCGAGGACCGGCTGCTGATCGATTACCGGCAATTGCCGGAACTGGCGACGCAGGCACACCAGGCCTGCCTCGACTGGGCCGAGGCCAACGCCCGGCTGGAAGCGGCCGGCAACGCCTGACCGCCAATACAGAGCGGGCCCGAGCCCGCCGTATCCCTAACCGTAGGCCGCCGCCATGCCATTGGCGGGCAGGAGATGACAGATGGAAGCAGTGATAACCGGGCGTACGCGCGGTGGCGCCGAATGGGTGCCGCAGTTCGTCACCGCCGTCGATGCGCAGAAGTGCATCGGTTGCGGGCGTTGCTACAAGGTGTGCCCGCGCGACGTGTTCGAGCTGGTGGAGCGCTCCGGCATGGTGGGCGAGGACGACGACCTCTACGACGAGGACGACGAGATGATGGTCATGGCCATCGCCGACGGCCTCGACTGCATCGGCTGCAAGGCCTGTTCGGCGGTCTGCCCGAAACAATGCCATACCCATCAGGCCCTGGCCGGCTGAGGAGCTGCTGACATGCCAAGACCCGACTACCACATCTTCCTCTGCCTGCAGCGCCGCGCCGAGGGGCACCCGCGCGGCAGTTGTGCTGCGAAGGGCGGCGAAGCCCTGTTCGACGCCTTCTCCCAGGCCCTGATCCGGCGCAACCTGATCGGCCGCATCGCCTTGACCGGCACCGGCTGCCTGGGGCCCTGCCAGGCCGGCGCCAATGTGCTGATCTACCCGGGCGCATTGATGTACAGCTGGGTGGAGCCGGCGGATGTCGACAGCATCCTCACGCATCTGCTCGAAGGCGAGCCCTTCGCCGACAAGCTCACCCCCGCGGAGCTCTGGTGAGGCATGGGTGAAGTGCTGTTGCTGGAGCCCGAACGGGCGTTCTTTTCCGACCGCACGCCGACCGGGCTGCGCTACCTGCTGAACAGCGCGCGCGGCCTCGAGCATCCGGCGGCGGTCGAAGCCCTGCTGCTGGAGGCCCGGCAGCGCTGGAGCGAGGAGCCGGACGCGCATGTCGGCCTGTACAAGTTCTACTTTCTCCAGGCCCGCTACGCGGAGGCCGAAGCCGCCGTATGGGAAGCCCTGCGGCGGGCCGCGGCCTGTGCCGGCTTCAGCCGCAACTACCGGCGCCTGCACCCTGCCAGCGCCGACTGGCAGACACGCCGCGGTGCCACGCGGTTGTACCTGTTCAGCCTCAAGGCGCTGGGCGTGATCCGCCTGCGCCGTGGCAAGGTGGACAACGCGCGGCGGGTGCTGGAGAAGCTGCTGGAGCTCGATCCGGGCAACGAGATCGGCGGCGAGGCGTTCCTGCAGATCGCCCGCGCCTTCGAGGAGGAAAACTGATGGCGGCATCGTTCGAAGCACGCCTGCAGGCGGCGCGGCCGCTGTTCGGCGAAATCCAGCGCGCGCTGCAGGATTGCCTGCAGCGTTCGGCCATCCGCCTGCAACTGCCCGACGAGCGTGAACCGTCGCGCAGCGAAGTGCGGGTCGACCCGTTCGATCGCAGCGAATGCTTCTACAGCGAATGGCGCAGCGCCCAGGGCGATTTCCTCGGCAGCATGCAGATCAACGGCGACGGTCAGGTCTATGCCGAGTTCGACGTGCTGCTGAAGCACCCGCACGAGCCGGCCTGGCTGGTGGAGGCGGTCGCCGCCTGGGGTTGGCCGGGGGCGCTGAAAAGCGAGTTGCGCCTGCTGCCGGCGCTCGATCATGAATGAGCTCTACGACTGGCTGCTGGCCAGCGCCGCGCAGGCGCGGACCGTCGAACATCTGTGCCTGGGGTTGAACTGGACACTGGCCGAAGTCGACGGCAACCAGGGCTTCGCCTTCAGCCCGCGCCAGGTGCCGCGCACGCTCGGCTGGTCGGGCACACTCGCCGGCCAGGGCAACGCCGCGCTGCTGCCCTGGCTGCTGTCGTGGAACAGCGCCGAAGCCGCGGTCGGCCTGGCCGTGCTCAATGCCAGCGTGAACACGGCGGCGGGCTGCCAGCGCGAGGCGCAGGCACTGCGCACGCAGGCACCGGGGCATCTGCAGGTGTTCGCACATTTCCGTCCACGGCTGGCGGGCCAGCGGGTCGTGGTGATCGGCCATTATCCCGGCCTCGAACGGCTCTGGCAGGACCAGCCCTACCAGTGCCTGGAGCGCCAGCAGCAGGAGGGCGACCTGCCCGATTGCGCCGCCGAGTACCTGCTGCCCGAGGCCGACTGGGTGTTCGTCAGCGCGAGCAGCATCGCCAACAAGACCTTGCCGCGCCTGCTCGAGCTGTCGCGCCAGGCCCAGGTGGTGCTGATGGGGCCGAGCCTGCCCTGGCTGGACGGTTGGCGGCGCTTCGGCGTGGACTACCTGGCCGGGGTTCGCGTGCTCGACCCGGACGGCGTGCGGCGGGTGATTGCCGAGGGTGGCGGTACGCGGCTGTTCGCCGGGCCGGTGGAGTATGCCTTGATGGCGCTCGGGAAATGATGGGGTCTCACGGCCGGCTGGGCTGGCGGATGCTGATCTGTCACAAGCACCCGGTCAGCGCGCGCCTGCATTTCCTCGTGCCGCAGCGCGGCGGGGTGGTCTTGCCGCAGCCCCTTCCGGCCCTCGCGGTATTCGCCGAACCGCCGATGCAGGGCGATCTGCTGGTCCATCCTGCGGGCGCTCTGCGCAGCCTGCAGCGCGACCTGGGGATCGAGAAACCGCTGGAGCTGGTGGCCGATTACCGGGTCGGCCTCGAAGTGTCGGGCGGGGTTCTGCCGGTATTCCTCGCCGCACTGGACGGGCACGATCGGTGCCGGGCGGCCATCGGAACCCACTGGATCGAACTGACGCAGAGCATCGGCATGCCCTGGCTGGACCGCGAACTGCTCAGGCGGGCCTATGAAGTGCTGATCGGGTGAAGCGTAGGCGCGTGGATCGGGCGGTCGCCTAGCCTGAATTTCCAGACATATGGACGCCACCCATCCTACTGCACCGAAAAGCATCGCCCCGAGGGCGGGCCCCCCACAAAAGCAGCCAGCAGCACCGAGCCCCCCGTGGGCGCGCCCTCGCGGTGATGCAGGCCGGTAGGCCTGCCAAAGACTGAAAAGCATCGCCCCGAGGGCGGGCCTCCCACAAAAGCAGCCAGCAGCACCGAGCCCCCGTGGGCGCGCTCTCGCGGCGATGCAGGCCGGTAGGCCTGCCAAAGACTGAAAAGCATCGCCCCGGGGTCGGGCCTCCACAAAGCAGTCCCGTAGGGTGGGCCGGGTGGCGTTCCGCTTCAGCCCACCCATTCCAGGCAATGGGCGTCATCGAAGTGGGCTGAAGCCCACCCTGCTGCTGCGTGCCGAAATGTAACCTCGTGACGGATGCGCGGACCGATGGCTGACGTGTTGGCGCTCAGCCACCTCCCGCACCTCAGGCGCGCAGCAGCGCCTTGGCCATCTTCGGCGACAGCTGGGCTTCGCTGAACTGTGGCTCGTTCGGCGGATAGAGCAGGTCCTCGATGATGCTGTAGCCGTGTTCCTTGCCGAGGGCGATCACGTCGCGGACCTTTTCACAGGCCTTGAGTTTTTCGCCGAGCGCCGGGTCGTTCAGGGCTTGGTTCGAGAAGGCTTGGATTTCCTTGATGGACATAGGGTTCTCTCTGTTGCGATGACTGGAACCAGCGCCGAACGGCTGGCGAGGCATGCCATAGCAACATCGATGCCTGAGATCATTCCATTGAATATCAATGGCTTATGAGGTTTTGACGAGCTGCCGATTGTCGTATTGGCGACAATCGGACAACAGCCGGGCTCAACCCAGCAGGGCCACGGCCTTGATCTGTGCCCACAGCGGCAGCCCGGGAGCGATGCCCAACTGGTCGGCCGAGCGGCGAGTGATGCGCGCCAGCAGCGGCGTGCCGCCGGCATCCAGGCGCACCAGCACGTGGGCCGGGGTATCTGCCGCGGCCAGCGCTTCGACTCGCGCCGGCAGCAGGTTGGTGATGCTGCTGCCCTCGGCACGGGTCAGCGCCAGGCTGACGTCGCGGGCATGCACGCGAAAGCGCAGGCGCTGGCCGAGCGCTTCCGGCCGCTGCGCCACCAGTACCTCGCCGCCGGGGAAGGTCAGGCGGGTCAGATGGTAGGCGTCGTCGTGTTCGGCCACGTGGGATTCGACCACCACGCCGGCGTCCTCGCCGAGGGCGGTGGGCAGGTCCAGTCGTGCCAGGGTTTCGCGCAGGCCGCCGGCGGCTACCGCCCGGCCCTGGTCGAGCAACACCACGTGATCGGCCAGCCGCGCCACTTCGTCCGGCGAATGGCTGACGTAGAGCAGCGGGATGTCGAGTTCGTCGTGCAGGCGTTCCAGATAGGGCAGGATTTCGTTCTTGCGCTTGAGGTCCAGCGCCGCCAGCGGTTCGTCCATCAGCAGCAGGCGCGGGCTGGTGAGCAGGGCGCGGGCGATGCCGACGCGCTGGCGCTCACCCCCGGACAGCGTTCCCGGCAGGCGCTCCAGCAGGTGGTCGATACCCAGCAGGTTCACCACATGGTCCCAGTCCACCCGGCGCTGGGCGGCCTTGACCCGACGCAGGCCGTATTCGAGGTTGCGCCGTGCCGTGAGGTGCGGGAACAGGCTGGCTTCCTGGAATACATAACCCAGGGCGCGCGCGTGCGTCGGGACGAACAGCCCGCGCGCACTGTCCTGCCAGCGTTCGCCGTTGACTTCCAGGTACGCCTCGCCGGCGCGCTCCAGGCCGGCGACGCAGCGCAGGCAGGTGGTCTTGCCCGAGCCCGAATGGCCGAACAGCGCCGTCACGCCGCGGCCAGGCAGGGCGAGGTCGACGTCCAGTTCGAAGCCGGGCCAGGTCAGGCGGAAGCGGGCGTGGATCTGCCCGGCGGTTGGTGAGTCGTTCATGCACGAGTCCCTTCAATTGAGGCCGGACTTGAAACGGCGGCTGGAGTACAGCGCCAGCAGCACGCAGAAGGAGAACGCCAGCATGCCGCCGGCCAGCCAGTGGGCCTGGGCGTACTCCATGGCCTCGACGTGGTCGAAGATCTGTACCGAGACCGTGCGGGTGACACCGGGGATGTTGCCGCCGATCATCAACACCACGCCGAACTCGCCGACGGTATGGGCGAAGCCGAGGATCGAGGCGGTGACGAAGCCCGGCCGCGCCAGCGGCAGTACCACGCTGAAGAAGGTGTCCCAGGGACTGGCGCGCAGGGTGGCGGCTACTTCCAGCGGGCGCTCACCGATGGCTTCGAAGGCGTTCTGCAGGGGTTGCACGACGAAGGGCATGGAGTAAAGCACCGAGCCCACCACCAGACCGGCGAAGGTAAAGGGCAGCAGACCGAGGCCGAGGCTCTGGGTCAGCTGGCCAACCAGGCCGTTAGGGCCCATGGCGGTGAGCAGATAGAAGCCCAGCACGGTCGGCGGCAACACCAGTGGCAGTGCCACCACTGCGCCGACCGGCCCCTTGAGCGGCGAATGAGTACGCGCCAGCCACCATGCCAGCGGCGTGCCGATCAGCAACAGCAGTGCGGTGGTGAGGCTGGCCAGCTTGAAGGTCAGCCAGATAGCTGCGAAATCGACGCTGTCGAGCATCATCGCGGTTCAGTCCAGCTCATAGCCGTAGGCGCGAATCAGCGCGGCGGCGGTATCGCCCCTGAGGTAGTCGAGCAGCGCCTGTGCCGCCGGGTTGCCCTCGCCATGGCGAAGCAGCAGGGCGTCCTGGCGGATCGCCGCGTGCTGGTCGGCCGGCACCACCCAGGCCGAGCCGCGGGCGATGCGGCCGTCCTCGGTCACCTGGGACAGCGCGACGAAGCCCAGCTCGGCATTGCCGCTGGCGACGAACTGGTGGGCCTGGGCAATGTTCTCGCCCTGCACGAAGCGTGGCTGCAGCCGTTCGCGCAGGCCCAGGCGGTCTAAGGTTTCCAGTGCCGCGGCGCCGTAGGGGGCGGTTTTGGGATTGGCCAGGGCCAGGTGACGGAAGTCGCCGTCGGCGAGGATGCGCCCCTGCGGATCGACATAACCCTCGCGCGCCGACCACAGCACCAGGCTGCCGATGGCATAGGTGAAGCGGCTACCGGAGACGCCGGAACCCTCGTCCTCGAGTCGTGCCGGTGTGCTGTCGTCGGCCGCCAGCAGGATGTCGAAGGGCGCGCCATTGTTGATTTGCGCGTAGAACTTGCCGGTGGCGCCGAAGGCCAGCACGGCGCGGTGGCCGGTGTCGCGGGCGAAGGCGGCGGCGATTTTCTGCATTGGCGCGGTGAAGTTGGCCGCCACGGCCACCTGCACGTCGTCGGCGATGGCGGTTAGTGGCAGGCAGAGCAGCAGGGCGGCGCAGAAACGGCGGACAGAATGCATGGCGACTCCTTTCAATCGACGGCGATGATGACGTGGGATGCCTTGATCAGCGCGGTGCAGGGCTGGCCCAGGGCCAGGCCGAGCTCTTCGGCGCTCTCGTTGGTGATCACGGCGCTGAGGGTGCGGTTGCCCGGCAGCAGCAGCTTGACCTCGCAGTTCACCGCGCCCGGCATCAGCGCGCTGATGGTGCCGGTGAGGCGATTGCGGGCGCTGATCTTCACGTCAGGATCGGGCGAGAGCAGCACGAAGCTGGCCTTGATCAGCGCCATGGCGGTATTGCTGGGCGCCAACTGCAGTTCGTCGATGCTGTCGTTGGTCAGCGTGGCGCTGATGCACAGGCCTGCGCCGATGTCCAGGCGCAGGCTGCCGTTGACGGCCCCCTTGTCGACGGCGGTGATACGGCCGCGGAATTGATTGCGTGCGCTGGTCTTCATGGCGATGGCCCTCAGCAGCCGGTCGATGTCGTCGAAGCCTTCGATGCCCTCGGCGACCTGGGCGAGAAAGCGCTCGTATTCGGCCTGCATGCGCCGCCATACGTGGAGCATCTCGCGGCCGAAGTCGGTCAGGCGCGTGCCGCCGCCCTGGGCGCCGCCGGCAGAGCAGATCACCAACGGCCGCTCGGACAGGTTGTTCATGGCATCCACTGCATCCCAGGCGGCCTTGTAGCTCAGCTTGATGGCCTTGGCGGCGCGGCTGATGGAACCGGTGGCCTCGATCTGCTCCAGCAGGTCGATGCGCTTGCCGCCCAGATAGCCTTTCTCGCCCCGGTTGAACCAGAGCTGGCCGTCGATGCGCAGGGGTAGGTCCGCTTCGTTCATGTCGTTTCCTCGGGCTCCGGCTCTGGGCCTGGAGCAAGCAAGAATGCATCCAGGTCTGTGTTTTCAAATAAATCCATGAAAATCAAAAAGTTAATGCTTTCATGGAGGCCCCGTGAGCTGTCTGGAAGATGACATTGTGTGATGCGCTATATCGTTTTGTATATAGCGCTACAGAGGTATTCCGGCCCGCCCGAGGAACCGCGGCCTGGTGTGTCGCAAAGCCGACATTGCGCCCCATGCGTACCGTTCGCGACAGCGGGAAGGTCGTGCGATGAATCTATATGTATTTGAAAAATAATTGTTTTTCAGCTTGGCAAGGCTGGGCATGGGCGTTGCAGAAGTACCTGTGCCGGGTGGCCAGATCGCCGCCACAGCCGAGGAGACATGCCGATGATTACCCTGACTGAAAGCGCCAAGAGTGCGATTAACCGCTTCATCAGCAACGCCGACAAACCCACCGCCGGCTTGCGCATCCGCGTCGAGGGCGGCGGCTGTGCGGGGCTGAAGTACAGCCTGAAGCTGGAAGAGCAAGGCCTCGACGGGGACCAGCAGGTCGACTGCGGCGCCTTCACCGTGCTGATCGACGACGCCAGCGCACCGCTGCTCGACGGCGTGACCATGGACTTCGTCGACAGCATGGAAGGCAGCGGCTTCACCTTCGTCAACCCGAACGCCAGCAGCGGTTGCAGCTGCGGCAAGTCCTTCGCCTGCTAAGCGCCATTCGAGGCGGCCGGCCACGACCGGCCACCCAGCATTCACCGGGAGATCAGCCGTCATGTGGGATTATTCGGAAAAGGTCAAAGAACACTTCTACAACCCGAAGAACGCCGGCGCCGTGGCCGAGGCCAATGCCGTCGGTGACGTCGGCTCGCTGAGCTGCGGCGATGCCCTGCGGCTGTCGCTGAAGGTCGATCCGGACACCGACGTGATTCTCGACGCCGGCTTCCAGACCTTCGGCTGCGGCTCGGCAATCGCATCGAGCTCGGCGCTGACCGAGATGATCAAGGGGCTGACCGTCGACGAGGCGCTGAAGATCAGCAACCAGGACATCGCCGACTTCCTCGACGGCCTGCCGCCGGAGAAGATGCACTGTTCGGTGATGGGTCGCGAGGCCTTGCAGGCGGCGGTGGCCAACTACCGCGGCGAAACCCTCGACGACGACCACGAGGAAGGCGCGCTGGTGTGCAAGTGCTTCGCCATCGACGAGGTGATGGTGCGCGAGACCATCCGCGCCAACCGGCTCTCCAGCGTCGAGGACGTGACCAACTACACCAAGGCCGGCGGCGGTTGCTCGTCCTGCCACGAAGGCATCGAGCGGTTGCTGGTCGAGGAACTGGCCGCGCGCGGCGAGATCTTCGTTCCGGCCGGTACCGGCGCCAAGGCGGCGAAGAAGGCCAAGGCGCCGCTGGTGACCCTGGAAACCCCGCCGGCGGCTCCGCAGGCGGCGCCCACCGCGCCGCGCATGACCACCCTGCAGCGCATCCGCCGCATCGAACGCGTGCTCGAATCGATCCGCCCGACCCTGCAGCGCGACCACGGCGACGTCGAGCTGCTGGATGTCGAGGGCAAGAACATCTACGTCAAGCTGACCGGCGCCTGCACCGGCTGCCAGATGGCCAGCATGACGTTGTCCGGCATCCAGCAGCGGCTGATCGAGGAACTCGGCGAGTTCGTCAAGGTGGTCCCGGTCAGCTCCCCGGCCCACAGCGCGATGGCGGAGGTGTGAGATGAGCGGCATCTATCTCGACAACAACGCGACCACCCGTGTCGATGACGAAGTGGTGCAGGCCATGCTGCCGTTCTTCACCGAGCAGTTCGGCAACCCCTCGTCGATGCACAGCTTCGGCAACCAAGTCGGCATGGCGCTGAAGAAGGCGCGGCAGAGCGTGCAGCGGCTGCTCGGTGCCGAGTACGACTCGGAAATCGTGTTCACCTCCTGCGGCACCGAGGCCGATTCCACCGCGATCCTCTCGGCGCTCAAGGCCCAGCCCGAGCGCAAGACGATCATCACCACGGTGGTCGAGCACCCGGCGATCCTCAGCCTGTGCGACTACCTGGCCGAGGACGGCTACACCGTGCACAAGCTCAAGGTGGACAAGAAGGGCCGCCTGGATCTGGACGAGTACGCCGCGCTGCTCGACGACGACGTGGCCATCGTCTCGGTGATGTGGGCCAACAACGAGACCGGCACGCTGTTCCCGGTGGAGCAGATGGCGCAGATGGCCGACGATGCCGGGGTCATGTTCCATAGCGATGCGGTGCAGGCGGTCGGCAAGGTGCCGATGAACCTCAAGGGCAGCGCCATCCACATGCTCTCGCTGTCCGGCCACAAGCTGCATGCGCCCAAGGGCGTCGGGGTGCTCTACCTGCGCCGCGGCACGCGCTTCCGGCCGTTGCTGCGCGGTGGCCACCAGGAGCGCGGGCGCCGCGCCGGCACCGAGAACGCGGCCTCGATCATCGGCCTGGGGGTCGCCGCCGAGCGCGCGCTGGCCTTCATGGAACACGAGAACACCGAGGTCCGCCGCCTGCGCGACAAGTTTGAGGCCGGCATTCTCGCCGCCGTGCCCTACGCCTTCGTCACCGGCGATCCGGGCAATCGCCTGCCGAACACCGCCAACATCGCCTTCGAATACATCGAGGGCGAGGCCATCCTGCTGCTGCTGAACAAGGTCGGCATCGCCGCCTCCAGCGGTTCGGCATGCACCTCTGGGTCGCTTGAGCCGTCCCACGTTATGCGTGCGATGGACATTCCCTATACGGCGGCCCACGGCAGCGTGCGCTTCTCGCTGTCGCGCTACACCACCGAGGAGCAGATCGACTACGTGATCCGCGAGGTGCCGCCGATCATCGCCCAGTTGCGCAAGCTGTCGCCCTACTGGAGTGGCAACGGCCCGGCCGAGGCAGTGGGCGACTCGTTCGAACCGGTCTACGCCTGACCGCCGCTTGACCGCGGCCCCATCGCCGAGGAGGTTCAGCATGTCTATCGTGATCGACGACACCACCCTGCGTGACGGCGAACAGAGCGCCGGGGTCGCCTTCAGCGCCGAGGAGAAGCTCGCCATCGCCCGTGCTCTGGCACAGCTCGGCGTGCCGGAGCTGGAGATCGGCATTCCCAGCATGGGCGAGGAGGAGTGCGAGGTGATGCGCGCCATCGCCGGGCTGGCCCTGCCGGTGCGGCTTCTGGCCTGGTGCCGGTTGTGCGACGCTGACCTGCTGGCCGCCGGCGGCACCGGCGTCGGCATGGTCGACCTGTCGCTACCGGTCTCGGACCTGATGCTGCAGCACAAGCTAGGCCGCGACCGCGACTGGGCGTTGCGCGAGGCCGCGCGACTGGTGGGCGCTGCGCGCGACGCCGGCCTGGAGGTGTGCCTGGGCTGCGAGGACGCCTCGCGCGCCGATCCGGAGTTCATCGTCCGCGTGGCGGAAGTCGCCCAGGCCGCCGGTGCGCGACGGCTGCGCTTCGCCGATACGGTGGGAGTAATGGAGCCATTCGCGATGCACGCGCGCTTCCGCTTTCTCGCCGAGCGCCTGGATCTGGAGCTGGAAGTGCACGCCCACGACGACTTCGGCCTGGCCACAGCCAACACCCTGGCAGCCGTGCGCGGAGGTGCCACGCATATCAACACCACGGTCAACGGCCTCGGCGAGCGCGCCGGTAATGCCGCGCTGGAGGAATGCGCGCTGGCGCTCAAGCACCTCCACGGCATCGACTGCGGTATCGACGTGCGCGGCATTCCCTCGATCTCGGCGCTGGTGGAGCAGGCCTCCGGGCGCCAGGTGGCCTGGCAGAAGAGCGTGGTCGGCGCCGGGGTGTTCACCCACGAGGCGGGTATCCATGTCGACGGGCTGCTCAAGCACCGGCGCAACTACGAGGGGCTCAACCCCGACGAGCTCGGGCGCAGCCACAGCCTGGTGCTGGGCAAGCATTCCGGCGCGCACATGGTTGAGCTGAGCTACCGCGAGCTGGGTATCGAGCTGCAGCAGTGGCAGAGCCGCGCGCTGCTCGGCTGCATCCGCCGTTTTTCCACGCAGACCAAGCGCAGTCCTCAGAGCGCCGACCTGCAGGGTTTCTACCAGCAGCTGTGCGAACAGGGCCTGGCCCTGGCCGGAGGTGCCGCATGAGCCTGTACCGAGAATGCCGCGACGACGTCCGTTGCGTGTTCCAGCGCGACCCCGCGGCGCGCTCCACGCTGGAGGTGCTGACCACCTATCCGGGCGTGCACGCAATCATGCTCTACCGCTTCGCGCATCGCCTGTGGCGACGCGAGTGGCGCTATGCCGCGCGTCTGTTGAGTTTCGCCGGACGGCTGCTGAGCAACGTCGATATCCACCCCGGCGCCCGCATCGGTGCGCGCTTCTTCATTGACCATGGCGCTGGGGTGGTGATCGGCGAAACCGCCGAGATCGGCGACGACGTCACCCTCTATCACGGTGTGACCCTGGGCGGAACCAGCTGGCGCAAGGGCAAGCGCCACCCGACCCTGGGCGACGGCGTGCTGGTCGGCGCCGGGGCGAAGATCCTCGGGCCGATCAGCATCGGTGCTAATGCCCGGGTTGGCGCCAACTCAGTGGTGGTGCAGAACGTGCCGGACGGGTGCACGGTGGTCGGTATCCCCGGCAAGGTGGTGCGCCTGCGCGAGGCCGGCCGGCCCAACGTGTATGGCATCGATCTCGACCATTACCTGATTCCCGACCCGGTGGGCAAGGCCATCGCCTGTCTGCTGGAGCGCCTGGACAACCTGGAAAGGCAGGTCGAGCAGGGCGGCCTGGTCGCCGCCGGCAGCCAGCAGCGGCGCTACCAGGAATGCCAGCCGGACAACAGCCTGTGTGAAAACGATTGTCCGGCCATGGCCGGGCGCTGACGGAGCACGCCCATGGACCTGCAGAATTTCGACGGCGCCGGCCTGTATTTCGACGAGCCGCGCCAGCCGCGCGTCGCGGCGCTGCTGGACGAGGCGTCGGCGCAGTACGCCACCGGCACTGCGGAGCAGCCGCTGCTGGCGGCGCAGGCGCTGGCGCCGGGCGATCTCAGCGTGCTGGTCGGGCTCTATCGCTTCTACTTCTACCAGCATCGTCATGCCGATGCCCTGGCCATCGCCGCGCAGGTCCTGCAGGTGGTCGCGCCGCGCCTGGGGCTGCCCTGTGACTGGCGTGCGCTCGATACCGACTGCCTGGCACGCGTGGCGCCCGGCGCCATCGGCCTGCTGCGTTTTCATCTGCTGGCGCTCAAGGGCGCCGGTTACCTGAGCCTGCGCCTGGGCCTGTTCGGCGAGGGCAAGGCGATGCTGAGCAAGGTCGCCGAGCTCGATGCGGACAATCGCCTCGGCGCGCGCCTGCTGCTCGATGTTTTGGCGGCCAACAGCGCCGCCATTTTCACCTTTCCCCCTGCTGCCACCGTGGAGACACGCCCATGAGCGAACAAGCCGCCGAACCGAACCTGGACGGGCCCTTGGACGAGGCGCTGGAAGAGCTGGTATCGGCCGAGGATTTCCTGAACTTCTTCGGCGTGCCCTTCGTGCCGTCGGTGGTGCAGGTCAACCGCCTGCACATCATGCAGCGCTATCACGACTACCTGTGTCAGGCCGGCGATATCGAGCACCTGCAGGATGCCGTGCGGTACGCGGTGTATCGCAAGCTGCTGGTACGTGCCTACGAGGATTTCGTCGCCTCCGATGCGCAGACCGAAAAGGTCTTCAAGGTCTTCCACATGCACGAGCCGCAGACGACCTTCGTGCCCATCGATCAACTGCTGGGCTGACCCGCGGGAGGTGAGCGCCATGAGTCTGCCGCTCTACGAATATGGCCAGGCCGTCAGGCTGATCCGCAACGTACGCAACGACGGCACCTACCCCGGCAAGGACACCGGCGCCCTGCTGATGCGCCGCGGCGCGGTGGGTTGCGTCTACGACGTCGGCACCTACCTGCAGGATCAGCTGATCTACCGCGTGCATTTCCTCGATCAGGGCTGCACGGTGGGCTGCCGCGAGGAGGAGCTGATTCCCGCGTCGGACCCTTGGATACCCAACCTGTTCGAGTTCCGCGACCAGGTGGTCGCCACCCGCAGCCTGGCCGTGCGCGGCGAGGTGGTGGTGGAGCAGGGCCGCACCGGCAGCATCGAGAAGGTGCTGCGCGACCTGCCCGGCGGCATCCAGTACCACGTCTATTTCGGCGACGGCCGGGTGCTTCAGGTGCCCGAGACGAGCCTGGCCTGGGCCGACGCGCAGGCGGGAGACGAGCATGAGCATTGATCTGGTCATCGGCAAGGATGCCCGCTACCAGCTGCTGAAGGTCGCCCACGAGCGTTTCGGCTGTGCCCCGGCCGCCCTCAGTTCGCAACAGCGTGAACAGGCCGAGCGCATCATCGGTCGCCAGCTGCAGCTGGAGAACGCCGTGCTGCACAGCGCCGAGGCCTGCGGTGTGGTGATCCCGGACGAGCAGGTCGCCGATGCCTGGGCCGAGATCGCCGCCCGCTACGAGGACCCGCTCGCGCTGCACAAGGCGCTAGACGACAGTGGTCTGGACGAAGCCGGCCTGCGCCAGCTGCTGGCCCGCGAACTCAAGGTCGAAACGGTGCTGCAGCGTGTCTGCGCCGGGCTGCCGGAAATCACCGATACAGATGTCAGCCTGTACTACTTCAATCATCCGGAGCGCTTCGTGCGGCCCGCCACGCGACTGGCGCGACAGATCCTGATTACCGTCAACGAGGATTTCCCGGAAAACAGCCGGACCAGCGCTTGGCGCCGCATCAACCTGATCGCCGAGCGCCTGCTGCGCAAGCCGCAGCGCTTCGCCGAGCAGGCGCTCAAGCATTCCGAGTGCCCTTCGGCGATGGAGGGCGGAAGCCTCGGCCTGATACGCCCCGGCGTGCTCTATCCGCAGCTGGAAGCCTGCCTGTTCGCCTTGCGCGCAGGCGAGATCGGCCCGGTGGTGGAGACGCCACTGGGCTTTCACCTGCTGTTCTGCGAGGAGATCCATCCGGCGGGCCATTTGTCGCTGCAGGAGGTCTTGCCGCACCTGCGCGAGAAGCTCCGCGCCCGTCAATACGAGCGGCACCAGCGCGCATGGCTGGCCGGTTTGCTGCAGTCCGCCCCAACCTCACCGGAGTCGCTGCCATGACTGATACCGACAAGCCCTGCTGTTCGTTCTGCGGCGCGGAAAAATCACCGACGGTACCCTTGATCGCGGGTAACGAAGGCCGGATCTGCGAGGCCTGCGTCAAGCTGGCCCACCAGGTGGTGACCAGCTGGGGGCAGCGGCGCCAGGCCCAGCAACTGGCGCCGCAACTGCTCACGCCGGCGGCCTACATGCAGCATCTGGACGAGTCGGTGATCGGCCAGGACGAGGCCAAGGAAACCCTGGCGGTGGCGGTCTACAACCACTACCTGCGCCTGCTCAACTGCACCCGCGAGCCGGTCTGCCAACTGGGCGGAACGGTCGAGCTGGAGAAGTCCAACATCCTCATGGCCGGCCCTTCGGGCACCGGCAAGACCCTGCTGGTGCGCACCCTGGCGCGCATCCTCGGCGTGCCCTTCGCCTCGGCTGATGCCACCACCCTGACCCAGGCCGGCTACGTCGGCGACGACGTCGACAGCATCATCGCCCGCCTGCTGGAAGCCGCCGGTGGCGATGTGCAGAAGGCGCAATGGGGCATCGTCTATATCGACGAGGTGGACAAGCTGGCACGGCGTGGCGGGGGCGGCACGGCGGTGCGCGACATCTCCGGCGAAGGCGTGCAGCAGGCGCTGCTCAAGCTGGTCGAGGGTAGCGAGGTGCGCATCGGCAAGGGGGGCCGGCGTGGCGAACACGGCGAGGAGCAGGTGGTGGATACGCGCAACATCCTGTTCATCGCCGGTGGCGCCTTTCCGGGCCTGGAAACCCTGGTCGGCAGCCGTGTGCATCCGCGTGGCAGCGCGATCGGCTTCCATGCGCGGCCGCAGCAGCAGGCACCGTCGATCAACGAGCTGCTGGCGGCGCTGCTGCCGGACGACCTCCATGAGTTCGGGCTGATCCCCGAGTTCATCGGTCGCTTCCCGATCATCACCTTCCTCCGCGAGTTGGACCACGCGACGCTGCTGCGCATCCTCAGCGAACCGCGCAATGCGCTGGTCAAGCAGTACCAGCAACTGTTCGCCTACCAGGGCGTGAAGCTGGAGTTCAGCGAGGCGGCGCTCGGCCACATAGCCGACCAGGCGCTGCTGCGCCGCACCGGCGCGCGCGGGCTGCGCGCGGTCATGGAGAGCGCGCTGCAGCGCACCATGTTCGAGATGCCGGCGCAGCCGCAGCTGCGCAGTTGCCTGCTCGACCTCGACGAGGAGGGCCGCGAACTGGTGGTGCTCAGGCAGTTCGACGAGTATGCCGAAGCGCAACCTGCCGACAGCCGGGCGGCCGCGGCGTCCTGGCAGCGTTCCCTGCTGGTGGTGGATGGCTAGTGTCGCATTGCCGACAGCGGCATGCCGCTGTCGGCGGCCGGTTTGTGTGGTTTGCGACAGGTAATGTTCATGAAAAGGCTTTGTTTTCATTGGCTTATAAGAATCCAGCGGCTGGCGTGTTTCCTGCTATGAGTCTTTTGCCGAGTGGGTATGTGGGCCCGCGGTGTTTCATTCATCCAAACAGCAATGAGGTGGCGTGATGGCCAGGATCGGACTTTTCTTCGGCAGCAACACGGGCAAGACGCGCAAGGTCGCCAAGATGATCAAGAAGCGCTTCGACGACGACACCCTGGCTGATCCGCTCAACGTCAACCGCACGAGCGCCGCAGACTTCGCCGGCTATTCGCACCTGATCCTCGGCACGCCGACCCTGGGCGAGGGCTTGCTGCCGGGGCTGAGCGCCGATTGCGAGAACGAAAGCTGGGAGGAATTCCTGCCGCAGATCGAGGGGCTGGATTTCACCGGCAAGACCGTGGCCATCTTCGGCCTCGGCGATCAGGTCGGCTACGCCGACGAGTTTCTCGATGCGATGGGCGAACTGCACGAATTCTTCAGCGAGCGCGGCGCCACCATGGTCGGCGAGTGGCCGACCACGGGCTACGAATTCACCCACTCCGAAGCGGTGGTGGACGGCAAGTTCGTCGGGCTGGCGCTGGACTTGGACAACCAGAGCAACCTCACCGAGGAGCGGCTGGGCGCCTGGTTGCGACAGATCGCTCCGGCCTTCGAACTGCCGCTGTGACCATGCGTTGAGCTTCGCTGCACGCCCGGCCCCGACCTACGCCTCGTAATCCGTAGGTTGGGTTGATACGCGCAGCATCGAAGCCCAACGCGCTCCGAAGCGCAGCTCGGCGGCGATCTGTGCGAACCGTTGCCCGGCGGCCGTGGGCGGAGTAGCGTGGATCCCTATAGTGAGTCGTATTATGCGGCCGCGAATTCTCATGTTTGACCGCTTATCATCGATAAGCTCTGCTTTTTGTTGACTTCCATTGTTCATTCCACGGACAAAAACAGAGAAAGGAAACGACAGAGGCCAAAAAGCTCGCTTTCAGCACCTGTCGTTTCCTTTCTTTTCAGAGGGTATTTTAAATAAAAACATTAAGTTATGACGAAGAAGAACGGAAACGCCTTAAACCGGAAAATTTTCATAAATAGCGAAAACCCGC
